# Supplementary material for: Proteomic Analysis of Human Serum from Patients with Chronic Kidney Disease
Source: Biomolecules. 2020 Feb 7;10(2):257. doi: 10.3390/biom10020257 (PMC7072325; doi:10.3390/biom10020257)
Supplement: Supplementary file 1 [file biomolecules-10-00257-s001.zip]

Archive with 1 entries (1 files):
- biomolecules-713680-SI.xlsx
