# Supplementary material for: Proteomic Analysis of Human Serum from Patients with Chronic Kidney Disease
Source: Biomolecules. 2020 Feb 7;10(2):257. doi: 10.3390/biom10020257 (PMC7072325; doi:10.3390/biom10020257)
Supplement: Supplementary file 1 [file biomolecules-10-00257-s001.zip › biomolecules-713680-SI.xlsx]

## Sheet: Supplementary information
Proteomic analysis of human serum from patients with Chronic kidney disease
Romanova D. Yulia1, Laikov V. Alexander1, Markelova I. Maria1, Khadiullina R. Rania1, Makseev R. Alfiz 2, Hasanova I. Milausha2,3, Rizvanov, A. Albert1, Khaiboullina F. Svetlana1,4, Salafutdinov I. Ilnur1
1 Institute of Fundamental Medicine and Biology, Kazan Federal University, Kazan, Republic of Tatarstan, Russian Federation
2 Republican Clinical Hospital Ministry of health Republic of Tatarstan, Kazan, Republic of Tatarstan, Russian Federation
3Department of urology and nephrology, Kazan State Medical Academy, Kazan, Republic of Tatarstan, Russian Federation
4University of Nevada, Reno, NV, USA
Correspondence:
Romanova D. Yulia
E-mail: magnolina@list.ru
Salafutdinov I. Ilnur
E-mail: sal.ilnur@gmail.com

## Sheet: SupplTable1
Supplementary Table S1. List of peptides for MRM analysis
Q1	Q3	Peptide name and sequence	DP	CE
463.23	482.203	CFAH_HUMAN.NGFYPATR.+2b4.light	64.9	25.5
463.23	579.256	CFAH_HUMAN.NGFYPATR.+2b5.light	64.9	25.5
463.23	650.293	CFAH_HUMAN.NGFYPATR.+2b6.light	64.9	25.5
463.23	811.41	CFAH_HUMAN.NGFYPATR.+2y7.light	64.9	25.5
463.23	754.388	CFAH_HUMAN.NGFYPATR.+2y6.light	64.9	25.5
463.23	607.32	CFAH_HUMAN.NGFYPATR.+2y5.light	64.9	25.5
1133.05	1163.56	CFAH_HUMAN.SSIDIENGFISESQYTYALK.+2b11.light	113.7	49.6
1133.05	1292.6	CFAH_HUMAN.SSIDIENGFISESQYTYALK.+2b12.light	113.7	49.6
1133.05	1379.63	CFAH_HUMAN.SSIDIENGFISESQYTYALK.+2b13.light	113.7	49.6
1133.05	1449.73	CFAH_HUMAN.SSIDIENGFISESQYTYALK.+2y12.light	113.7	49.6
1133.05	1302.66	CFAH_HUMAN.SSIDIENGFISESQYTYALK.+2y11.light	113.7	49.6
1133.05	1189.57	CFAH_HUMAN.SSIDIENGFISESQYTYALK.+2y10.light	113.7	49.6
479.227	664.273	CFAH_HUMAN.NDFTWFK.+2b5.light	66.1	26.1
479.227	811.341	CFAH_HUMAN.NDFTWFK.+2b6.light	66.1	26.1
479.227	728.377	CFAH_HUMAN.NDFTWFK.+2y5.light	66.1	26.1
479.227	581.308	CFAH_HUMAN.NDFTWFK.+2y4.light	66.1	26.1
479.227	480.261	CFAH_HUMAN.NDFTWFK.+2y3.light	66.1	26.1
322.703	385.208	CFAH_HUMAN.VGEVLK.+2b4.light	54.6	20.5
322.703	498.292	CFAH_HUMAN.VGEVLK.+2b5.light	54.6	20.5
322.703	545.329	CFAH_HUMAN.VGEVLK.+2y5.light	54.6	20.5
322.703	488.308	CFAH_HUMAN.VGEVLK.+2y4.light	54.6	20.5
322.703	359.265	CFAH_HUMAN.VGEVLK.+2y3.light	54.6	20.5
354.669	405.177	CFAH_HUMAN.YPSGER.+2b4.light	57	21.6
354.669	534.219	CFAH_HUMAN.YPSGER.+2b5.light	57	21.6
354.669	545.268	CFAH_HUMAN.YPSGER.+2y5.light	57	21.6
354.669	448.215	CFAH_HUMAN.YPSGER.+2y4.light	57	21.6
354.669	361.183	CFAH_HUMAN.YPSGER.+2y3.light	57	21.6
521.751	573.242	CFAH_HUMAN.NGQWSEPPK.+2b5.light	69.2	27.6
521.751	702.284	CFAH_HUMAN.NGQWSEPPK.+2b6.light	69.2	27.6
521.751	799.337	CFAH_HUMAN.NGQWSEPPK.+2b7.light	69.2	27.6
521.751	871.431	CFAH_HUMAN.NGQWSEPPK.+2y7.light	69.2	27.6
521.751	743.372	CFAH_HUMAN.NGQWSEPPK.+2y6.light	69.2	27.6
521.751	557.293	CFAH_HUMAN.NGQWSEPPK.+2y5.light	69.2	27.6
339.7	391.198	CO4A_HUMAN.GSVFLR.+2b4.light	55.9	21.1
339.7	504.282	CO4A_HUMAN.GSVFLR.+2b5.light	55.9	21.1
339.7	621.372	CO4A_HUMAN.GSVFLR.+2y5.light	55.9	21.1
339.7	534.34	CO4A_HUMAN.GSVFLR.+2y4.light	55.9	21.1
339.7	435.271	CO4A_HUMAN.GSVFLR.+2y3.light	55.9	21.1
527.264	576.303	CO4A_HUMAN.VDFTLSSER.+2b5.light	69.6	27.8
527.264	663.335	CO4A_HUMAN.VDFTLSSER.+2b6.light	69.6	27.8
527.264	750.367	CO4A_HUMAN.VDFTLSSER.+2b7.light	69.6	27.8
527.264	839.426	CO4A_HUMAN.VDFTLSSER.+2y7.light	69.6	27.8
527.264	692.357	CO4A_HUMAN.VDFTLSSER.+2y6.light	69.6	27.8
527.264	591.31	CO4A_HUMAN.VDFTLSSER.+2y5.light	69.6	27.8
410.732	431.265	CO4A_HUMAN.VFALDQK.+2b4.light	61.1	23.6
410.732	546.292	CO4A_HUMAN.VFALDQK.+2b5.light	61.1	23.6
410.732	674.351	CO4A_HUMAN.VFALDQK.+2b6.light	61.1	23.6
410.732	721.388	CO4A_HUMAN.VFALDQK.+2y6.light	61.1	23.6
410.732	574.32	CO4A_HUMAN.VFALDQK.+2y5.light	61.1	23.6
410.732	503.282	CO4A_HUMAN.VFALDQK.+2y4.light	61.1	23.6
381.703	387.187	CO4A_HUMAN.GLESQTK.+2b4.light	58.9	22.6
381.703	515.246	CO4A_HUMAN.GLESQTK.+2b5.light	58.9	22.6
381.703	616.294	CO4A_HUMAN.GLESQTK.+2b6.light	58.9	22.6
381.703	705.378	CO4A_HUMAN.GLESQTK.+2y6.light	58.9	22.6
381.703	592.294	CO4A_HUMAN.GLESQTK.+2y5.light	58.9	22.6
381.703	463.251	CO4A_HUMAN.GLESQTK.+2y4.light	58.9	22.6
557.814	600.299	CO4A_HUMAN.VGDTLNLNLR.+2b6.light	71.8	28.9
557.814	713.383	CO4A_HUMAN.VGDTLNLNLR.+2b7.light	71.8	28.9
557.814	827.426	CO4A_HUMAN.VGDTLNLNLR.+2b8.light	71.8	28.9
557.814	843.505	CO4A_HUMAN.VGDTLNLNLR.+2y7.light	71.8	28.9
557.814	742.457	CO4A_HUMAN.VGDTLNLNLR.+2y6.light	71.8	28.9
557.814	629.373	CO4A_HUMAN.VGDTLNLNLR.+2y5.light	71.8	28.9
466.258	542.318	CO4A_HUMAN.LELSVDGAK.+2b5.light	65.1	25.6
466.258	657.345	CO4A_HUMAN.LELSVDGAK.+2b6.light	65.1	25.6
466.258	714.367	CO4A_HUMAN.LELSVDGAK.+2b7.light	65.1	25.6
466.258	689.383	CO4A_HUMAN.LELSVDGAK.+2y7.light	65.1	25.6
466.258	576.299	CO4A_HUMAN.LELSVDGAK.+2y6.light	65.1	25.6
466.258	489.267	CO4A_HUMAN.LELSVDGAK.+2y5.light	65.1	25.6
317.164	388.146	CO4A_HUMAN.NGESVK.+2b4.light	54.2	20.3
317.164	487.215	CO4A_HUMAN.NGESVK.+2b5.light	54.2	20.3
317.164	519.277	CO4A_HUMAN.NGESVK.+2y5.light	54.2	20.3
317.164	462.256	CO4A_HUMAN.NGESVK.+2y4.light	54.2	20.3
317.164	333.213	CO4A_HUMAN.NGESVK.+2y3.light	54.2	20.3
1113.06	1154.59	CO4A_HUMAN.ALEILQEEDLIDEDDIPVR.+2b10.light	112.3	48.9
1113.06	1267.68	CO4A_HUMAN.ALEILQEEDLIDEDDIPVR.+2b11.light	112.3	48.9
1113.06	1382.7	CO4A_HUMAN.ALEILQEEDLIDEDDIPVR.+2b12.light	112.3	48.9
1113.06	1428.69	CO4A_HUMAN.ALEILQEEDLIDEDDIPVR.+2y12.light	112.3	48.9
1113.06	1299.64	CO4A_HUMAN.ALEILQEEDLIDEDDIPVR.+2y11.light	112.3	48.9
1113.06	1184.62	CO4A_HUMAN.ALEILQEEDLIDEDDIPVR.+2y10.light	112.3	48.9
691.338	722.314	CO4A_HUMAN.SFFPENWLWR.+2b6.light	81.5	33.7
691.338	908.394	CO4A_HUMAN.SFFPENWLWR.+2b7.light	81.5	33.7
691.338	1021.48	CO4A_HUMAN.SFFPENWLWR.+2b8.light	81.5	33.7
691.338	1000.5	CO4A_HUMAN.SFFPENWLWR.+2y7.light	81.5	33.7
691.338	903.447	CO4A_HUMAN.SFFPENWLWR.+2y6.light	81.5	33.7
691.338	774.405	CO4A_HUMAN.SFFPENWLWR.+2y5.light	81.5	33.7
670.33	764.361	CO4A_HUMAN.GSFEFPVGDAVSK.+2b7.light	80	33
670.33	821.383	CO4A_HUMAN.GSFEFPVGDAVSK.+2b8.light	80	33
670.33	936.41	CO4A_HUMAN.GSFEFPVGDAVSK.+2b9.light	80	33
670.33	919.488	CO4A_HUMAN.GSFEFPVGDAVSK.+2y9.light	80	33
670.33	772.42	CO4A_HUMAN.GSFEFPVGDAVSK.+2y8.light	80	33
670.33	675.367	CO4A_HUMAN.GSFEFPVGDAVSK.+2y7.light	80	33
365.229	454.302	CO4A_HUMAN.VLQIEK.+2b4.light	57.7	22
365.229	583.345	CO4A_HUMAN.VLQIEK.+2b5.light	57.7	22
365.229	630.382	CO4A_HUMAN.VLQIEK.+2y5.light	57.7	22
365.229	517.298	CO4A_HUMAN.VLQIEK.+2y4.light	57.7	22
365.229	389.239	CO4A_HUMAN.VLQIEK.+2y3.light	57.7	22
708.854	733.315	CO4A_HUMAN.TEQWSTLPPETK.+2b6.light	82.8	34.4
708.854	846.399	CO4A_HUMAN.TEQWSTLPPETK.+2b7.light	82.8	34.4
708.854	943.452	CO4A_HUMAN.TEQWSTLPPETK.+2b8.light	82.8	34.4
708.854	1058.55	CO4A_HUMAN.TEQWSTLPPETK.+2y9.light	82.8	34.4
708.854	872.472	CO4A_HUMAN.TEQWSTLPPETK.+2y8.light	82.8	34.4
708.854	785.44	CO4A_HUMAN.TEQWSTLPPETK.+2y7.light	82.8	34.4
684.364	690.309	CO4A_HUMAN.DSSTWLTAFVLK.+2b6.light	81	33.5
684.364	791.357	CO4A_HUMAN.DSSTWLTAFVLK.+2b7.light	81	33.5
684.364	862.394	CO4A_HUMAN.DSSTWLTAFVLK.+2b8.light	81	33.5
684.364	1078.63	CO4A_HUMAN.DSSTWLTAFVLK.+2y9.light	81	33.5
684.364	977.582	CO4A_HUMAN.DSSTWLTAFVLK.+2y8.light	81	33.5
684.364	791.503	CO4A_HUMAN.DSSTWLTAFVLK.+2y7.light	81	33.5
771.412	869.473	CO4A_HUMAN.VLSLAQEQVGGSPEK.+2b8.light	87.4	36.6
771.412	968.541	CO4A_HUMAN.VLSLAQEQVGGSPEK.+2b9.light	87.4	36.6
771.412	1025.56	CO4A_HUMAN.VLSLAQEQVGGSPEK.+2b10.light	87.4	36.6
771.412	1058.51	CO4A_HUMAN.VLSLAQEQVGGSPEK.+2y10.light	87.4	36.6
771.412	930.453	CO4A_HUMAN.VLSLAQEQVGGSPEK.+2y9.light	87.4	36.6
771.412	801.41	CO4A_HUMAN.VLSLAQEQVGGSPEK.+2y8.light	87.4	36.6
433.224	533.272	CO4A_HUMAN.ANSFLGEK.+2b5.light	62.7	24.5
433.224	590.293	CO4A_HUMAN.ANSFLGEK.+2b6.light	62.7	24.5
433.224	719.336	CO4A_HUMAN.ANSFLGEK.+2b7.light	62.7	24.5
433.224	680.361	CO4A_HUMAN.ANSFLGEK.+2y6.light	62.7	24.5
433.224	593.329	CO4A_HUMAN.ANSFLGEK.+2y5.light	62.7	24.5
433.224	446.261	CO4A_HUMAN.ANSFLGEK.+2y4.light	62.7	24.5
492.238	548.246	CO4A_HUMAN.QGSFQGGFR.+2b5.light	67	26.6
492.238	605.268	CO4A_HUMAN.QGSFQGGFR.+2b6.light	67	26.6
492.238	662.289	CO4A_HUMAN.QGSFQGGFR.+2b7.light	67	26.6
492.238	798.389	CO4A_HUMAN.QGSFQGGFR.+2y7.light	67	26.6
492.238	711.357	CO4A_HUMAN.QGSFQGGFR.+2y6.light	67	26.6
492.238	564.289	CO4A_HUMAN.QGSFQGGFR.+2y5.light	67	26.6
718.867	799.383	CO4A_HUMAN.GLEEELQFSLGSK.+2b7.light	83.5	34.7
718.867	946.452	CO4A_HUMAN.GLEEELQFSLGSK.+2b8.light	83.5	34.7
718.867	1033.48	CO4A_HUMAN.GLEEELQFSLGSK.+2b9.light	83.5	34.7
718.867	1008.54	CO4A_HUMAN.GLEEELQFSLGSK.+2y9.light	83.5	34.7
718.867	879.493	CO4A_HUMAN.GLEEELQFSLGSK.+2y8.light	83.5	34.7
718.867	766.409	CO4A_HUMAN.GLEEELQFSLGSK.+2y7.light	83.5	34.7
488.241	585.288	CO4A_HUMAN.VVEEQESR.+2b5.light	66.7	26.4
488.241	714.33	CO4A_HUMAN.VVEEQESR.+2b6.light	66.7	26.4
488.241	801.362	CO4A_HUMAN.VVEEQESR.+2b7.light	66.7	26.4
488.241	777.337	CO4A_HUMAN.VVEEQESR.+2y6.light	66.7	26.4
488.241	648.295	CO4A_HUMAN.VVEEQESR.+2y5.light	66.7	26.4
488.241	519.252	CO4A_HUMAN.VVEEQESR.+2y4.light	66.7	26.4
396.217	415.255	CO4A_HUMAN.LTSLSDR.+2b4.light	60	23.1
396.217	502.287	CO4A_HUMAN.LTSLSDR.+2b5.light	60	23.1
396.217	617.314	CO4A_HUMAN.LTSLSDR.+2b6.light	60	23.1
396.217	678.342	CO4A_HUMAN.LTSLSDR.+2y6.light	60	23.1
396.217	577.294	CO4A_HUMAN.LTSLSDR.+2y5.light	60	23.1
396.217	490.262	CO4A_HUMAN.LTSLSDR.+2y4.light	60	23.1
526.736	543.241	CO4A_HUMAN.GLQDEDGYR.+2b5.light	69.5	27.8
526.736	658.268	CO4A_HUMAN.GLQDEDGYR.+2b6.light	69.5	27.8
526.736	715.289	CO4A_HUMAN.GLQDEDGYR.+2b7.light	69.5	27.8
526.736	882.359	CO4A_HUMAN.GLQDEDGYR.+2y7.light	69.5	27.8
526.736	754.3	CO4A_HUMAN.GLQDEDGYR.+2y6.light	69.5	27.8
526.736	639.273	CO4A_HUMAN.GLQDEDGYR.+2y5.light	69.5	27.8
485.256	596.271	CO4A_HUMAN.VEYGFQVK.+2b5.light	66.5	26.3
485.256	724.33	CO4A_HUMAN.VEYGFQVK.+2b6.light	66.5	26.3
485.256	823.398	CO4A_HUMAN.VEYGFQVK.+2b7.light	66.5	26.3
485.256	741.393	CO4A_HUMAN.VEYGFQVK.+2y6.light	66.5	26.3
485.256	578.33	CO4A_HUMAN.VEYGFQVK.+2y5.light	66.5	26.3
485.256	521.308	CO4A_HUMAN.VEYGFQVK.+2y4.light	66.5	26.3
338.679	372.177	FCN3_HUMAN.ELEASK.+2b3.light	55.8	21
338.679	443.214	FCN3_HUMAN.ELEASK.+2b4.light	55.8	21
338.679	530.246	FCN3_HUMAN.ELEASK.+2b5.light	55.8	21
338.679	547.309	FCN3_HUMAN.ELEASK.+2y5.light	55.8	21
338.679	434.225	FCN3_HUMAN.ELEASK.+2y4.light	55.8	21
607.32	662.326	FCN3_HUMAN.GAPGPQGPPGPPGK.+2b8.light	75.4	30.7
607.32	759.378	FCN3_HUMAN.GAPGPQGPPGPPGK.+2b9.light	75.4	30.7
607.32	816.4	FCN3_HUMAN.GAPGPQGPPGPPGK.+2b10.light	75.4	30.7
607.32	834.447	FCN3_HUMAN.GAPGPQGPPGPPGK.+2y9.light	75.4	30.7
607.32	706.388	FCN3_HUMAN.GAPGPQGPPGPPGK.+2y8.light	75.4	30.7
607.32	649.367	FCN3_HUMAN.GAPGPQGPPGPPGK.+2y7.light	75.4	30.7
583.812	652.294	FCN3_HUMAN.GEPGDPVNLLR.+2b7.light	73.7	29.9
583.812	766.337	FCN3_HUMAN.GEPGDPVNLLR.+2b8.light	73.7	29.9
583.812	879.421	FCN3_HUMAN.GEPGDPVNLLR.+2b9.light	73.7	29.9
583.812	826.478	FCN3_HUMAN.GEPGDPVNLLR.+2y7.light	73.7	29.9
583.812	711.451	FCN3_HUMAN.GEPGDPVNLLR.+2y6.light	73.7	29.9
583.812	614.398	FCN3_HUMAN.GEPGDPVNLLR.+2y5.light	73.7	29.9
393.182	448.183	FCN3_HUMAN.SWSSYR.+2b4.light	59.8	23
393.182	611.246	FCN3_HUMAN.SWSSYR.+2b5.light	59.8	23
393.182	698.326	FCN3_HUMAN.SWSSYR.+2y5.light	59.8	23
393.182	512.246	FCN3_HUMAN.SWSSYR.+2y4.light	59.8	23
393.182	425.214	FCN3_HUMAN.SWSSYR.+2y3.light	59.8	23
596.783	733.34	FCN3_HUMAN.VELEDFNGNR.+2b6.light	74.6	30.3
596.783	847.383	FCN3_HUMAN.VELEDFNGNR.+2b7.light	74.6	30.3
596.783	904.405	FCN3_HUMAN.VELEDFNGNR.+2b8.light	74.6	30.3
596.783	851.364	FCN3_HUMAN.VELEDFNGNR.+2y7.light	74.6	30.3
596.783	722.322	FCN3_HUMAN.VELEDFNGNR.+2y6.light	74.6	30.3
596.783	607.295	FCN3_HUMAN.VELEDFNGNR.+2y5.light	74.6	30.3
330.675	429.209	FCN3_HUMAN.SNLNGR.+2b4.light	55.2	20.8
330.675	486.231	FCN3_HUMAN.SNLNGR.+2b5.light	55.2	20.8
330.675	573.31	FCN3_HUMAN.SNLNGR.+2y5.light	55.2	20.8
330.675	459.267	FCN3_HUMAN.SNLNGR.+2y4.light	55.2	20.8
330.675	346.183	FCN3_HUMAN.SNLNGR.+2y3.light	55.2	20.8
512.746	635.282	FCN3_HUMAN.YGIDWASGR.+2b5.light	68.5	27.3
512.746	706.32	FCN3_HUMAN.YGIDWASGR.+2b6.light	68.5	27.3
512.746	793.352	FCN3_HUMAN.YGIDWASGR.+2b7.light	68.5	27.3
512.746	804.4	FCN3_HUMAN.YGIDWASGR.+2y7.light	68.5	27.3
512.746	691.316	FCN3_HUMAN.YGIDWASGR.+2y6.light	68.5	27.3
512.746	576.289	FCN3_HUMAN.YGIDWASGR.+2y5.light	68.5	27.3
500.261	539.25	IGS22_HUMAN.IFYDSINK.+2b4.light	67.6	26.9
500.261	626.282	IGS22_HUMAN.IFYDSINK.+2b5.light	67.6	26.9
500.261	739.366	IGS22_HUMAN.IFYDSINK.+2b6.light	67.6	26.9
500.261	886.431	IGS22_HUMAN.IFYDSINK.+2y7.light	67.6	26.9
500.261	739.362	IGS22_HUMAN.IFYDSINK.+2y6.light	67.6	26.9
500.261	576.299	IGS22_HUMAN.IFYDSINK.+2y5.light	67.6	26.9
748.841	756.377	IGS22_HUMAN.LEPLTSDDSDNYK.+2b7.light	85.7	35.8
748.841	871.404	IGS22_HUMAN.LEPLTSDDSDNYK.+2b8.light	85.7	35.8
748.841	958.436	IGS22_HUMAN.LEPLTSDDSDNYK.+2b9.light	85.7	35.8
748.841	1044.41	IGS22_HUMAN.LEPLTSDDSDNYK.+2y9.light	85.7	35.8
748.841	943.364	IGS22_HUMAN.LEPLTSDDSDNYK.+2y8.light	85.7	35.8
748.841	856.332	IGS22_HUMAN.LEPLTSDDSDNYK.+2y7.light	85.7	35.8
336.687	385.172	IGS22_HUMAN.GTEPLR.+2b4.light	55.7	21
336.687	498.256	IGS22_HUMAN.GTEPLR.+2b5.light	55.7	21
336.687	615.346	IGS22_HUMAN.GTEPLR.+2y5.light	55.7	21
336.687	514.298	IGS22_HUMAN.GTEPLR.+2y4.light	55.7	21
336.687	385.256	IGS22_HUMAN.GTEPLR.+2y3.light	55.7	21
404.732	405.213	IGS22_HUMAN.IQYSLGK.+2b3.light	60.6	23.4
404.732	492.245	IGS22_HUMAN.IQYSLGK.+2b4.light	60.6	23.4
404.732	605.329	IGS22_HUMAN.IQYSLGK.+2b5.light	60.6	23.4
404.732	695.372	IGS22_HUMAN.IQYSLGK.+2y6.light	60.6	23.4
404.732	567.314	IGS22_HUMAN.IQYSLGK.+2y5.light	60.6	23.4
482.267	547.287	IGS22_HUMAN.QTAVFEIR.+2b5.light	66.3	26.2
482.267	676.33	IGS22_HUMAN.QTAVFEIR.+2b6.light	66.3	26.2
482.267	789.414	IGS22_HUMAN.QTAVFEIR.+2b7.light	66.3	26.2
482.267	734.42	IGS22_HUMAN.QTAVFEIR.+2y6.light	66.3	26.2
482.267	663.382	IGS22_HUMAN.QTAVFEIR.+2y5.light	66.3	26.2
482.267	564.314	IGS22_HUMAN.QTAVFEIR.+2y4.light	66.3	26.2
876.426	894.384	IGS22_HUMAN.LSDSGEFSAEAGNLVQK.+2b9.light	95	40.4
876.426	1023.43	IGS22_HUMAN.LSDSGEFSAEAGNLVQK.+2b10.light	95	40.4
876.426	1094.46	IGS22_HUMAN.LSDSGEFSAEAGNLVQK.+2b11.light	95	40.4
876.426	1163.61	IGS22_HUMAN.LSDSGEFSAEAGNLVQK.+2y11.light	95	40.4
876.426	1016.54	IGS22_HUMAN.LSDSGEFSAEAGNLVQK.+2y10.light	95	40.4
876.426	929.505	IGS22_HUMAN.LSDSGEFSAEAGNLVQK.+2y9.light	95	40.4
401.725	414.235	IGS22_HUMAN.AQLTVDR.+2b4.light	60.4	23.3
401.725	513.303	IGS22_HUMAN.AQLTVDR.+2b5.light	60.4	23.3
401.725	628.33	IGS22_HUMAN.AQLTVDR.+2b6.light	60.4	23.3
401.725	731.405	IGS22_HUMAN.AQLTVDR.+2y6.light	60.4	23.3
401.725	603.346	IGS22_HUMAN.AQLTVDR.+2y5.light	60.4	23.3
401.725	490.262	IGS22_HUMAN.AQLTVDR.+2y4.light	60.4	23.3
354.208	448.219	IGS22_HUMAN.FVSNLK.+2b4.light	56.9	21.6
354.208	561.303	IGS22_HUMAN.FVSNLK.+2b5.light	56.9	21.6
354.208	560.34	IGS22_HUMAN.FVSNLK.+2y5.light	56.9	21.6
354.208	461.272	IGS22_HUMAN.FVSNLK.+2y4.light	56.9	21.6
354.208	374.24	IGS22_HUMAN.FVSNLK.+2y3.light	56.9	21.6
415.742	571.287	IGS22_HUMAN.VEGVWLK.+2b5.light	61.4	23.8
415.742	684.372	IGS22_HUMAN.VEGVWLK.+2b6.light	61.4	23.8
415.742	602.366	IGS22_HUMAN.VEGVWLK.+2y5.light	61.4	23.8
415.742	545.345	IGS22_HUMAN.VEGVWLK.+2y4.light	61.4	23.8
415.742	446.276	IGS22_HUMAN.VEGVWLK.+2y3.light	61.4	23.8
494.29	502.214	IGS22_HUMAN.EDSGLILLK.+2b5.light	67.2	26.7
494.29	615.298	IGS22_HUMAN.EDSGLILLK.+2b6.light	67.2	26.7
494.29	728.382	IGS22_HUMAN.EDSGLILLK.+2b7.light	67.2	26.7
494.29	743.503	IGS22_HUMAN.EDSGLILLK.+2y7.light	67.2	26.7
494.29	656.471	IGS22_HUMAN.EDSGLILLK.+2y6.light	67.2	26.7
494.29	599.449	IGS22_HUMAN.EDSGLILLK.+2y5.light	67.2	26.7
379.706	454.23	IGS22_HUMAN.DPIQGTK.+2b4.light	58.8	22.5
379.706	511.251	IGS22_HUMAN.DPIQGTK.+2b5.light	58.8	22.5
379.706	612.299	IGS22_HUMAN.DPIQGTK.+2b6.light	58.8	22.5
379.706	643.377	IGS22_HUMAN.DPIQGTK.+2y6.light	58.8	22.5
379.706	546.325	IGS22_HUMAN.DPIQGTK.+2y5.light	58.8	22.5
379.706	433.241	IGS22_HUMAN.DPIQGTK.+2y4.light	58.8	22.5
322.211	383.265	IGS22_HUMAN.VIAVNK.+2b4.light	54.6	20.5
322.211	497.308	IGS22_HUMAN.VIAVNK.+2b5.light	54.6	20.5
322.211	544.345	IGS22_HUMAN.VIAVNK.+2y5.light	54.6	20.5
322.211	431.261	IGS22_HUMAN.VIAVNK.+2y4.light	54.6	20.5
322.211	360.224	IGS22_HUMAN.VIAVNK.+2y3.light	54.6	20.5
734.394	791.405	IGS22_HUMAN.AGPGQPSVPSSSVVAK.+2b9.light	84.7	35.3
734.394	878.437	IGS22_HUMAN.AGPGQPSVPSSSVVAK.+2b10.light	84.7	35.3
734.394	965.469	IGS22_HUMAN.AGPGQPSVPSSSVVAK.+2b11.light	84.7	35.3
734.394	960.536	IGS22_HUMAN.AGPGQPSVPSSSVVAK.+2y10.light	84.7	35.3
734.394	873.504	IGS22_HUMAN.AGPGQPSVPSSSVVAK.+2y9.light	84.7	35.3
734.394	774.436	IGS22_HUMAN.AGPGQPSVPSSSVVAK.+2y8.light	84.7	35.3
763.888	827.389	IGS22_HUMAN.AVNEAGVGEPVELDK.+2b9.light	86.8	36.4
763.888	924.442	IGS22_HUMAN.AVNEAGVGEPVELDK.+2b10.light	86.8	36.4
763.888	1023.51	IGS22_HUMAN.AVNEAGVGEPVELDK.+2b11.light	86.8	36.4
763.888	985.52	IGS22_HUMAN.AVNEAGVGEPVELDK.+2y9.light	86.8	36.4
763.888	886.452	IGS22_HUMAN.AVNEAGVGEPVELDK.+2y8.light	86.8	36.4
763.888	829.43	IGS22_HUMAN.AVNEAGVGEPVELDK.+2y7.light	86.8	36.4
355.167	420.188	TCPD_HUMAN.GAYQDR.+2b4.light	57	21.6
355.167	535.215	TCPD_HUMAN.GAYQDR.+2b5.light	57	21.6
355.167	652.305	TCPD_HUMAN.GAYQDR.+2y5.light	57	21.6
355.167	581.268	TCPD_HUMAN.GAYQDR.+2y4.light	57	21.6
355.167	418.204	TCPD_HUMAN.GAYQDR.+2y3.light	57	21.6
358.208	428.214	TCPD_HUMAN.AVADAIR.+2b5.light	57.2	21.8
358.208	541.298	TCPD_HUMAN.AVADAIR.+2b6.light	57.2	21.8
358.208	545.304	TCPD_HUMAN.AVADAIR.+2y5.light	57.2	21.8
358.208	474.267	TCPD_HUMAN.AVADAIR.+2y4.light	57.2	21.8
358.208	359.24	TCPD_HUMAN.AVADAIR.+2y3.light	57.2	21.8
301.679	302.171	TCPD_HUMAN.TSLGPK.+2b3.light	53.1	19.7
301.679	359.193	TCPD_HUMAN.TSLGPK.+2b4.light	53.1	19.7
301.679	456.245	TCPD_HUMAN.TSLGPK.+2b5.light	53.1	19.7
301.679	501.303	TCPD_HUMAN.TSLGPK.+2y5.light	53.1	19.7
301.679	414.271	TCPD_HUMAN.TSLGPK.+2y4.light	53.1	19.7
709.38	816.373	TCPD_HUMAN.GDVTITNDGATILK.+2b8.light	82.8	34.4
709.38	873.395	TCPD_HUMAN.GDVTITNDGATILK.+2b9.light	82.8	34.4
709.38	944.432	TCPD_HUMAN.GDVTITNDGATILK.+2b10.light	82.8	34.4
709.38	932.505	TCPD_HUMAN.GDVTITNDGATILK.+2y9.light	82.8	34.4
709.38	831.457	TCPD_HUMAN.GDVTITNDGATILK.+2y8.light	82.8	34.4
709.38	717.414	TCPD_HUMAN.GDVTITNDGATILK.+2y7.light	82.8	34.4
739.888	830.425	TCPD_HUMAN.ETLLNSATTSLNSK.+2b8.light	85.1	35.5
739.888	931.473	TCPD_HUMAN.ETLLNSATTSLNSK.+2b9.light	85.1	35.5
739.888	1018.51	TCPD_HUMAN.ETLLNSATTSLNSK.+2b10.light	85.1	35.5
739.888	908.468	TCPD_HUMAN.ETLLNSATTSLNSK.+2y9.light	85.1	35.5
739.888	821.436	TCPD_HUMAN.ETLLNSATTSLNSK.+2y8.light	85.1	35.5
739.888	750.399	TCPD_HUMAN.ETLLNSATTSLNSK.+2y7.light	85.1	35.5
679.37	769.409	TCPD_HUMAN.VIDPATATSVDLR.+2b8.light	80.6	33.3
679.37	856.441	TCPD_HUMAN.VIDPATATSVDLR.+2b9.light	80.6	33.3
679.37	955.509	TCPD_HUMAN.VIDPATATSVDLR.+2b10.light	80.6	33.3
679.37	862.463	TCPD_HUMAN.VIDPATATSVDLR.+2y8.light	80.6	33.3
679.37	761.415	TCPD_HUMAN.VIDPATATSVDLR.+2y7.light	80.6	33.3
679.37	690.378	TCPD_HUMAN.VIDPATATSVDLR.+2y6.light	80.6	33.3
417.227	445.204	TCPD_HUMAN.VSNSGITR.+2b5.light	61.5	23.9
417.227	558.288	TCPD_HUMAN.VSNSGITR.+2b6.light	61.5	23.9
417.227	659.336	TCPD_HUMAN.VSNSGITR.+2b7.light	61.5	23.9
417.227	647.347	TCPD_HUMAN.VSNSGITR.+2y6.light	61.5	23.9
417.227	533.304	TCPD_HUMAN.VSNSGITR.+2y5.light	61.5	23.9
417.227	446.272	TCPD_HUMAN.VSNSGITR.+2y4.light	61.5	23.9
467.292	575.319	TCPD_HUMAN.AYILNLVK.+2b5.light	65.2	25.7
467.292	688.403	TCPD_HUMAN.AYILNLVK.+2b6.light	65.2	25.7
467.292	787.471	TCPD_HUMAN.AYILNLVK.+2b7.light	65.2	25.7
467.292	699.476	TCPD_HUMAN.AYILNLVK.+2y6.light	65.2	25.7
467.292	586.392	TCPD_HUMAN.AYILNLVK.+2y5.light	65.2	25.7
467.292	473.308	TCPD_HUMAN.AYILNLVK.+2y4.light	65.2	25.7
394.255	415.255	TCPD_HUMAN.TVTIVVR.+2b4.light	59.9	23.1
394.255	514.324	TCPD_HUMAN.TVTIVVR.+2b5.light	59.9	23.1
394.255	613.392	TCPD_HUMAN.TVTIVVR.+2b6.light	59.9	23.1
394.255	686.456	TCPD_HUMAN.TVTIVVR.+2y6.light	59.9	23.1
394.255	587.388	TCPD_HUMAN.TVTIVVR.+2y5.light	59.9	23.1
394.255	486.34	TCPD_HUMAN.TVTIVVR.+2y4.light	59.9	23.1
479.764	584.329	TCPD_HUMAN.LVIEEAER.+2b5.light	66.1	26.1
479.764	655.366	TCPD_HUMAN.LVIEEAER.+2b6.light	66.1	26.1
479.764	784.409	TCPD_HUMAN.LVIEEAER.+2b7.light	66.1	26.1
479.764	746.368	TCPD_HUMAN.LVIEEAER.+2y6.light	66.1	26.1
479.764	633.284	TCPD_HUMAN.LVIEEAER.+2y5.light	66.1	26.1
479.764	504.241	TCPD_HUMAN.LVIEEAER.+2y4.light	66.1	26.1
384.698	507.245	TCPD_HUMAN.LTEYSR.+2b4.light	59.2	22.7
384.698	594.277	TCPD_HUMAN.LTEYSR.+2b5.light	59.2	22.7
384.698	655.305	TCPD_HUMAN.LTEYSR.+2y5.light	59.2	22.7
384.698	554.257	TCPD_HUMAN.LTEYSR.+2y4.light	59.2	22.7
384.698	425.214	TCPD_HUMAN.LTEYSR.+2y3.light	59.2	22.7
466.246	542.282	TCPD_HUMAN.IDDVVNTR.+2b5.light	65.1	25.6
466.246	656.325	TCPD_HUMAN.IDDVVNTR.+2b6.light	65.1	25.6
466.246	757.373	TCPD_HUMAN.IDDVVNTR.+2b7.light	65.1	25.6
466.246	703.373	TCPD_HUMAN.IDDVVNTR.+2y6.light	65.1	25.6
466.246	588.346	TCPD_HUMAN.IDDVVNTR.+2y5.light	65.1	25.6
466.246	489.278	TCPD_HUMAN.IDDVVNTR.+2y4.light	65.1	25.6
442.284	452.287	KI67_HUMAN.IQLPVVSK.+2b4.light	63.4	24.8
442.284	551.355	KI67_HUMAN.IQLPVVSK.+2b5.light	63.4	24.8
442.284	650.424	KI67_HUMAN.IQLPVVSK.+2b6.light	63.4	24.8
442.284	770.477	KI67_HUMAN.IQLPVVSK.+2y7.light	63.4	24.8
442.284	642.418	KI67_HUMAN.IQLPVVSK.+2y6.light	63.4	24.8
442.284	529.334	KI67_HUMAN.IQLPVVSK.+2y5.light	63.4	24.8
549.733	611.231	KI67_HUMAN.SSFSSDPDEK.+2b6.light	71.2	28.6
549.733	708.284	KI67_HUMAN.SSFSSDPDEK.+2b7.light	71.2	28.6
549.733	823.31	KI67_HUMAN.SSFSSDPDEK.+2b8.light	71.2	28.6
549.733	777.326	KI67_HUMAN.SSFSSDPDEK.+2y7.light	71.2	28.6
549.733	690.294	KI67_HUMAN.SSFSSDPDEK.+2y6.light	71.2	28.6
549.733	603.262	KI67_HUMAN.SSFSSDPDEK.+2y5.light	71.2	28.6
484.196	504.194	KI67_HUMAN.EDSTADDSK.+2b5.light	66.4	26.3
484.196	619.221	KI67_HUMAN.EDSTADDSK.+2b6.light	66.4	26.3
484.196	734.248	KI67_HUMAN.EDSTADDSK.+2b7.light	66.4	26.3
484.196	723.316	KI67_HUMAN.EDSTADDSK.+2y7.light	66.4	26.3
484.196	636.284	KI67_HUMAN.EDSTADDSK.+2y6.light	66.4	26.3
484.196	535.236	KI67_HUMAN.EDSTADDSK.+2y5.light	66.4	26.3
567.775	582.288	KI67_HUMAN.NAADPISGDFK.+2b6.light	72.5	29.3
567.775	669.32	KI67_HUMAN.NAADPISGDFK.+2b7.light	72.5	29.3
567.775	726.342	KI67_HUMAN.NAADPISGDFK.+2b8.light	72.5	29.3
567.775	878.425	KI67_HUMAN.NAADPISGDFK.+2y8.light	72.5	29.3
567.775	763.398	KI67_HUMAN.NAADPISGDFK.+2y7.light	72.5	29.3
567.775	666.346	KI67_HUMAN.NAADPISGDFK.+2y6.light	72.5	29.3
331.69	417.198	KI67_HUMAN.EISSVK.+2b4.light	55.3	20.8
331.69	516.266	KI67_HUMAN.EISSVK.+2b5.light	55.3	20.8
331.69	533.329	KI67_HUMAN.EISSVK.+2y5.light	55.3	20.8
331.69	420.245	KI67_HUMAN.EISSVK.+2y4.light	55.3	20.8
331.69	333.213	KI67_HUMAN.EISSVK.+2y3.light	55.3	20.8
402.716	460.183	KI67_HUMAN.SWADVVK.+2b4.light	60.5	23.4
402.716	559.251	KI67_HUMAN.SWADVVK.+2b5.light	60.5	23.4
402.716	658.32	KI67_HUMAN.SWADVVK.+2b6.light	60.5	23.4
402.716	717.393	KI67_HUMAN.SWADVVK.+2y6.light	60.5	23.4
402.716	531.314	KI67_HUMAN.SWADVVK.+2y5.light	60.5	23.4
402.716	460.277	KI67_HUMAN.SWADVVK.+2y4.light	60.5	23.4
588.822	701.398	KI67_HUMAN.VLNNFISNQK.+2b6.light	74	30.1
588.822	788.43	KI67_HUMAN.VLNNFISNQK.+2b7.light	74	30.1
588.822	902.473	KI67_HUMAN.VLNNFISNQK.+2b8.light	74	30.1
588.822	850.442	KI67_HUMAN.VLNNFISNQK.+2y7.light	74	30.1
588.822	736.399	KI67_HUMAN.VLNNFISNQK.+2y6.light	74	30.1
588.822	589.33	KI67_HUMAN.VLNNFISNQK.+2y5.light	74	30.1
366.188	415.157	KI67_HUMAN.ENGNVAK.+2b4.light	57.8	22
366.188	514.226	KI67_HUMAN.ENGNVAK.+2b5.light	57.8	22
366.188	585.263	KI67_HUMAN.ENGNVAK.+2b6.light	57.8	22
366.188	602.326	KI67_HUMAN.ENGNVAK.+2y6.light	57.8	22
366.188	488.283	KI67_HUMAN.ENGNVAK.+2y5.light	57.8	22
366.188	431.261	KI67_HUMAN.ENGNVAK.+2y4.light	57.8	22
547.746	635.252	KI67_HUMAN.TSDTETEPSK.+2b6.light	71	28.6
547.746	764.294	KI67_HUMAN.TSDTETEPSK.+2b7.light	71	28.6
547.746	861.347	KI67_HUMAN.TSDTETEPSK.+2b8.light	71	28.6
547.746	791.378	KI67_HUMAN.TSDTETEPSK.+2y7.light	71	28.6
547.746	690.33	KI67_HUMAN.TSDTETEPSK.+2y6.light	71	28.6
547.746	561.288	KI67_HUMAN.TSDTETEPSK.+2y5.light	71	28.6
374.701	389.203	KI67_HUMAN.TVSTANR.+2b4.light	58.4	22.3
374.701	460.24	KI67_HUMAN.TVSTANR.+2b5.light	58.4	22.3
374.701	574.283	KI67_HUMAN.TVSTANR.+2b6.light	58.4	22.3
374.701	647.347	KI67_HUMAN.TVSTANR.+2y6.light	58.4	22.3
374.701	548.279	KI67_HUMAN.TVSTANR.+2y5.light	58.4	22.3
374.701	461.247	KI67_HUMAN.TVSTANR.+2y4.light	58.4	22.3
718.849	787.347	KI67_HUMAN.EEAQSLEDLAGFK.+2b7.light	83.5	34.7
718.849	902.374	KI67_HUMAN.EEAQSLEDLAGFK.+2b8.light	83.5	34.7
718.849	1015.46	KI67_HUMAN.EEAQSLEDLAGFK.+2b9.light	83.5	34.7
718.849	979.509	KI67_HUMAN.EEAQSLEDLAGFK.+2y9.light	83.5	34.7
718.849	892.477	KI67_HUMAN.EEAQSLEDLAGFK.+2y8.light	83.5	34.7
718.849	779.393	KI67_HUMAN.EEAQSLEDLAGFK.+2y7.light	83.5	34.7
721.854	809.368	KI67_HUMAN.SPPPESVDTPTSTK.+2b8.light	83.7	34.8
721.854	910.415	KI67_HUMAN.SPPPESVDTPTSTK.+2b9.light	83.7	34.8
721.854	1007.47	KI67_HUMAN.SPPPESVDTPTSTK.+2b10.light	83.7	34.8
721.854	935.468	KI67_HUMAN.SPPPESVDTPTSTK.+2y9.light	83.7	34.8
721.854	848.436	KI67_HUMAN.SPPPESVDTPTSTK.+2y8.light	83.7	34.8
721.854	749.368	KI67_HUMAN.SPPPESVDTPTSTK.+2y7.light	83.7	34.8
581.809	628.294	KI67_HUMAN.AQALEDLAGFK.+2b6.light	73.5	29.8
581.809	741.378	KI67_HUMAN.AQALEDLAGFK.+2b7.light	73.5	29.8
581.809	812.415	KI67_HUMAN.AQALEDLAGFK.+2b8.light	73.5	29.8
581.809	892.477	KI67_HUMAN.AQALEDLAGFK.+2y8.light	73.5	29.8
581.809	779.393	KI67_HUMAN.AQALEDLAGFK.+2y7.light	73.5	29.8
581.809	650.351	KI67_HUMAN.AQALEDLAGFK.+2y6.light	73.5	29.8
665.392	701.423	KI67_HUMAN.DIIIFVGTPVQK.+2b6.light	79.6	32.8
665.392	758.445	KI67_HUMAN.DIIIFVGTPVQK.+2b7.light	79.6	32.8
665.392	859.492	KI67_HUMAN.DIIIFVGTPVQK.+2b8.light	79.6	32.8
665.392	988.583	KI67_HUMAN.DIIIFVGTPVQK.+2y9.light	79.6	32.8
665.392	875.499	KI67_HUMAN.DIIIFVGTPVQK.+2y8.light	79.6	32.8
665.392	728.43	KI67_HUMAN.DIIIFVGTPVQK.+2y7.light	79.6	32.8
725.857	771.352	KI67_HUMAN.EEAQALEDLTGFK.+2b7.light	84	35
725.857	886.379	KI67_HUMAN.EEAQALEDLTGFK.+2b8.light	84	35
725.857	999.463	KI67_HUMAN.EEAQALEDLTGFK.+2b9.light	84	35
725.857	993.525	KI67_HUMAN.EEAQALEDLTGFK.+2y9.light	84	35
725.857	922.488	KI67_HUMAN.EEAQALEDLTGFK.+2y8.light	84	35
725.857	809.404	KI67_HUMAN.EEAQALEDLTGFK.+2y7.light	84	35
437.201	515.21	KI67_HUMAN.SSQPDPDK.+2b5.light	63	24.6
437.201	612.262	KI67_HUMAN.SSQPDPDK.+2b6.light	63	24.6
437.201	727.289	KI67_HUMAN.SSQPDPDK.+2b7.light	63	24.6
437.201	699.331	KI67_HUMAN.SSQPDPDK.+2y6.light	63	24.6
437.201	571.272	KI67_HUMAN.SSQPDPDK.+2y5.light	63	24.6
437.201	474.219	KI67_HUMAN.SSQPDPDK.+2y4.light	63	24.6
429.75	485.261	KI67_HUMAN.EELLAVGK.+2b4.light	62.4	24.3
429.75	556.298	KI67_HUMAN.EELLAVGK.+2b5.light	62.4	24.3
429.75	655.366	KI67_HUMAN.EELLAVGK.+2b6.light	62.4	24.3
429.75	729.451	KI67_HUMAN.EELLAVGK.+2y7.light	62.4	24.3
429.75	600.408	KI67_HUMAN.EELLAVGK.+2y6.light	62.4	24.3
429.75	487.324	KI67_HUMAN.EELLAVGK.+2y5.light	62.4	24.3
666.862	704.361	KI67_HUMAN.DINTFLGTPVQK.+2b6.light	79.7	32.9
666.862	761.383	KI67_HUMAN.DINTFLGTPVQK.+2b7.light	79.7	32.9
666.862	862.431	KI67_HUMAN.DINTFLGTPVQK.+2b8.light	79.7	32.9
666.862	990.562	KI67_HUMAN.DINTFLGTPVQK.+2y9.light	79.7	32.9
666.862	889.514	KI67_HUMAN.DINTFLGTPVQK.+2y8.light	79.7	32.9
666.862	742.446	KI67_HUMAN.DINTFLGTPVQK.+2y7.light	79.7	32.9
434.232	525.23	KI67_HUMAN.SPQPDPVK.+2b5.light	62.8	24.5
434.232	622.283	KI67_HUMAN.SPQPDPVK.+2b6.light	62.8	24.5
434.232	721.352	KI67_HUMAN.SPQPDPVK.+2b7.light	62.8	24.5
434.232	683.372	KI67_HUMAN.SPQPDPVK.+2y6.light	62.8	24.5
434.232	555.314	KI67_HUMAN.SPQPDPVK.+2y5.light	62.8	24.5
434.232	458.261	KI67_HUMAN.SPQPDPVK.+2y4.light	62.8	24.5
310.666	387.187	KI67_HUMAN.TPTSSK.+2b4.light	53.8	20
310.666	474.219	KI67_HUMAN.TPTSSK.+2b5.light	53.8	20
310.666	519.277	KI67_HUMAN.TPTSSK.+2y5.light	53.8	20
310.666	422.225	KI67_HUMAN.TPTSSK.+2y4.light	53.8	20
310.666	321.177	KI67_HUMAN.TPTSSK.+2y3.light	53.8	20
435.75	471.245	KI67_HUMAN.EEVLPVGK.+2b4.light	62.9	24.5
435.75	568.298	KI67_HUMAN.EEVLPVGK.+2b5.light	62.9	24.5
435.75	667.366	KI67_HUMAN.EEVLPVGK.+2b6.light	62.9	24.5
435.75	741.451	KI67_HUMAN.EEVLPVGK.+2y7.light	62.9	24.5
435.75	612.408	KI67_HUMAN.EEVLPVGK.+2y6.light	62.9	24.5
435.75	513.34	KI67_HUMAN.EEVLPVGK.+2y5.light	62.9	24.5
577.824	654.309	KI67_HUMAN.AQPLEDLAGLK.+2b6.light	73.2	29.7
577.824	767.393	KI67_HUMAN.AQPLEDLAGLK.+2b7.light	73.2	29.7
577.824	838.431	KI67_HUMAN.AQPLEDLAGLK.+2b8.light	73.2	29.7
577.824	858.493	KI67_HUMAN.AQPLEDLAGLK.+2y8.light	73.2	29.7
577.824	745.409	KI67_HUMAN.AQPLEDLAGLK.+2y7.light	73.2	29.7
577.824	616.366	KI67_HUMAN.AQPLEDLAGLK.+2y6.light	73.2	29.7
581.809	628.294	KI67_HUMAN.AQALEDLAGFK.+2b6.light	73.5	29.8
581.809	741.378	KI67_HUMAN.AQALEDLAGFK.+2b7.light	73.5	29.8
581.809	812.415	KI67_HUMAN.AQALEDLAGFK.+2b8.light	73.5	29.8
581.809	892.477	KI67_HUMAN.AQALEDLAGFK.+2y8.light	73.5	29.8
581.809	779.393	KI67_HUMAN.AQALEDLAGFK.+2y7.light	73.5	29.8
581.809	650.351	KI67_HUMAN.AQALEDLAGFK.+2y6.light	73.5	29.8
720.354	721.352	KI67_HUMAN.SPQPDPVDTPASTK.+2b7.light	83.6	34.8
720.354	836.378	KI67_HUMAN.SPQPDPVDTPASTK.+2b8.light	83.6	34.8
720.354	937.426	KI67_HUMAN.SPQPDPVDTPASTK.+2b9.light	83.6	34.8
720.354	1030.51	KI67_HUMAN.SPQPDPVDTPASTK.+2y10.light	83.6	34.8
720.354	915.478	KI67_HUMAN.SPQPDPVDTPASTK.+2y9.light	83.6	34.8
720.354	818.425	KI67_HUMAN.SPQPDPVDTPASTK.+2y8.light	83.6	34.8
466.738	530.246	KI67_HUMAN.EELSAVER.+2b5.light	65.1	25.7
466.738	629.314	KI67_HUMAN.EELSAVER.+2b6.light	65.1	25.7
466.738	758.357	KI67_HUMAN.EELSAVER.+2b7.light	65.1	25.7
466.738	674.383	KI67_HUMAN.EELSAVER.+2y6.light	65.1	25.7
466.738	561.299	KI67_HUMAN.EELSAVER.+2y5.light	65.1	25.7
466.738	474.267	KI67_HUMAN.EELSAVER.+2y4.light	65.1	25.7
501.741	557.22	KI67_HUMAN.EPASGDEGIK.+2b6.light	67.7	26.9
501.741	686.263	KI67_HUMAN.EPASGDEGIK.+2b7.light	67.7	26.9
501.741	743.284	KI67_HUMAN.EPASGDEGIK.+2b8.light	67.7	26.9
501.741	705.341	KI67_HUMAN.EPASGDEGIK.+2y7.light	67.7	26.9
501.741	618.309	KI67_HUMAN.EPASGDEGIK.+2y6.light	67.7	26.9
501.741	561.288	KI67_HUMAN.EPASGDEGIK.+2y5.light	67.7	26.9
380.198	443.177	KI67_HUMAN.EEPSAVK.+2b4.light	58.8	22.5
380.198	514.214	KI67_HUMAN.EEPSAVK.+2b5.light	58.8	22.5
380.198	613.283	KI67_HUMAN.EEPSAVK.+2b6.light	58.8	22.5
380.198	630.346	KI67_HUMAN.EEPSAVK.+2y6.light	58.8	22.5
380.198	501.303	KI67_HUMAN.EEPSAVK.+2y5.light	58.8	22.5
380.198	404.25	KI67_HUMAN.EEPSAVK.+2y4.light	58.8	22.5
579.312	597.288	KI67_HUMAN.VEPVGDVVSTR.+2b6.light	73.3	29.7
579.312	696.356	KI67_HUMAN.VEPVGDVVSTR.+2b7.light	73.3	29.7
579.312	795.425	KI67_HUMAN.VEPVGDVVSTR.+2b8.light	73.3	29.7
579.312	832.452	KI67_HUMAN.VEPVGDVVSTR.+2y8.light	73.3	29.7
579.312	733.384	KI67_HUMAN.VEPVGDVVSTR.+2y7.light	73.3	29.7
579.312	676.362	KI67_HUMAN.VEPVGDVVSTR.+2y6.light	73.3	29.7
515.264	543.277	KI67_HUMAN.LQDSVPENK.+2b5.light	68.7	27.4
515.264	640.33	KI67_HUMAN.LQDSVPENK.+2b6.light	68.7	27.4
515.264	769.373	KI67_HUMAN.LQDSVPENK.+2b7.light	68.7	27.4
515.264	788.378	KI67_HUMAN.LQDSVPENK.+2y7.light	68.7	27.4
515.264	673.352	KI67_HUMAN.LQDSVPENK.+2y6.light	68.7	27.4
515.264	586.32	KI67_HUMAN.LQDSVPENK.+2y5.light	68.7	27.4
931.978	1030.47	KI67_HUMAN.TEAEQQITEVFVLAER.+2b9.light	99.1	42.4
931.978	1129.54	KI67_HUMAN.TEAEQQITEVFVLAER.+2b10.light	99.1	42.4
931.978	1276.61	KI67_HUMAN.TEAEQQITEVFVLAER.+2b11.light	99.1	42.4
931.978	1176.66	KI67_HUMAN.TEAEQQITEVFVLAER.+2y10.light	99.1	42.4
931.978	1063.58	KI67_HUMAN.TEAEQQITEVFVLAER.+2y9.light	99.1	42.4
931.978	962.531	KI67_HUMAN.TEAEQQITEVFVLAER.+2y8.light	99.1	42.4
346.185	444.209	CUL5_HUMAN.QESVTK.+2b4.light	56.4	21.3
346.185	545.257	CUL5_HUMAN.QESVTK.+2b5.light	56.4	21.3
346.185	563.304	CUL5_HUMAN.QESVTK.+2y5.light	56.4	21.3
346.185	434.261	CUL5_HUMAN.QESVTK.+2y4.light	56.4	21.3
346.185	347.229	CUL5_HUMAN.QESVTK.+2y3.light	56.4	21.3
503.776	600.288	CUL5_HUMAN.EDILEFIK.+2b5.light	67.8	27
503.776	747.356	CUL5_HUMAN.EDILEFIK.+2b6.light	67.8	27
503.776	860.44	CUL5_HUMAN.EDILEFIK.+2b7.light	67.8	27
503.776	762.476	CUL5_HUMAN.EDILEFIK.+2y6.light	67.8	27
503.776	649.392	CUL5_HUMAN.EDILEFIK.+2y5.light	67.8	27
503.776	536.308	CUL5_HUMAN.EDILEFIK.+2y4.light	67.8	27
752.412	848.378	CUL5_HUMAN.LGEAFDSQLVIGVR.+2b8.light	86	35.9
752.412	961.463	CUL5_HUMAN.LGEAFDSQLVIGVR.+2b9.light	86	35.9
752.412	1060.53	CUL5_HUMAN.LGEAFDSQLVIGVR.+2b10.light	86	35.9
752.412	986.563	CUL5_HUMAN.LGEAFDSQLVIGVR.+2y9.light	86	35.9
752.412	871.536	CUL5_HUMAN.LGEAFDSQLVIGVR.+2y8.light	86	35.9
752.412	784.504	CUL5_HUMAN.LGEAFDSQLVIGVR.+2y7.light	86	35.9
477.73	550.251	CUL5_HUMAN.AYLDSTER.+2b5.light	65.9	26.1
477.73	651.298	CUL5_HUMAN.AYLDSTER.+2b6.light	65.9	26.1
477.73	780.341	CUL5_HUMAN.AYLDSTER.+2b7.light	65.9	26.1
477.73	720.352	CUL5_HUMAN.AYLDSTER.+2y6.light	65.9	26.1
477.73	607.268	CUL5_HUMAN.AYLDSTER.+2y5.light	65.9	26.1
477.73	492.241	CUL5_HUMAN.AYLDSTER.+2y4.light	65.9	26.1
698.385	746.408	CUL5_HUMAN.YVEQLLTLFNR.+2b6.light	82	34
698.385	847.456	CUL5_HUMAN.YVEQLLTLFNR.+2b7.light	82	34
698.385	960.54	CUL5_HUMAN.YVEQLLTLFNR.+2b8.light	82	34
698.385	1004.59	CUL5_HUMAN.YVEQLLTLFNR.+2y8.light	82	34
698.385	876.53	CUL5_HUMAN.YVEQLLTLFNR.+2y7.light	82	34
698.385	763.446	CUL5_HUMAN.YVEQLLTLFNR.+2y6.light	82	34
489.22	591.241	CUL5_HUMAN.EAFQDDPR.+2b5.light	66.8	26.5
489.22	706.268	CUL5_HUMAN.EAFQDDPR.+2b6.light	66.8	26.5
489.22	803.321	CUL5_HUMAN.EAFQDDPR.+2b7.light	66.8	26.5
489.22	777.353	CUL5_HUMAN.EAFQDDPR.+2y6.light	66.8	26.5
489.22	630.284	CUL5_HUMAN.EAFQDDPR.+2y5.light	66.8	26.5
489.22	502.226	CUL5_HUMAN.EAFQDDPR.+2y4.light	66.8	26.5
539.301	570.288	CUL5_HUMAN.AVVNDATIFK.+2b6.light	70.4	28.3
539.301	671.336	CUL5_HUMAN.AVVNDATIFK.+2b7.light	70.4	28.3
539.301	784.42	CUL5_HUMAN.AVVNDATIFK.+2b8.light	70.4	28.3
539.301	808.42	CUL5_HUMAN.AVVNDATIFK.+2y7.light	70.4	28.3
539.301	694.377	CUL5_HUMAN.AVVNDATIFK.+2y6.light	70.4	28.3
539.301	579.35	CUL5_HUMAN.AVVNDATIFK.+2y5.light	70.4	28.3
356.734	453.271	CUL5_HUMAN.LELPLK.+2b4.light	57.1	21.7
356.734	566.355	CUL5_HUMAN.LELPLK.+2b5.light	57.1	21.7
356.734	599.376	CUL5_HUMAN.LELPLK.+2y5.light	57.1	21.7
356.734	470.334	CUL5_HUMAN.LELPLK.+2y4.light	57.1	21.7
345.177	456.209	CUL5_HUMAN.TQPESK.+2b4.light	56.3	21.3
345.177	543.241	CUL5_HUMAN.TQPESK.+2b5.light	56.3	21.3
345.177	588.299	CUL5_HUMAN.TQPESK.+2y5.light	56.3	21.3
345.177	460.24	CUL5_HUMAN.TQPESK.+2y4.light	56.3	21.3
345.177	363.187	CUL5_HUMAN.TQPESK.+2y3.light	56.3	21.3
407.276	455.286	CUL5_HUMAN.EVLLVLK.+2b4.light	60.8	23.5
407.276	554.355	CUL5_HUMAN.EVLLVLK.+2b5.light	60.8	23.5
407.276	667.439	CUL5_HUMAN.EVLLVLK.+2b6.light	60.8	23.5
407.276	684.502	CUL5_HUMAN.EVLLVLK.+2y6.light	60.8	23.5
407.276	585.433	CUL5_HUMAN.EVLLVLK.+2y5.light	60.8	23.5
407.276	472.349	CUL5_HUMAN.EVLLVLK.+2y4.light	60.8	23.5
575.791	658.304	CUL5_HUMAN.VSEDLNQAFK.+2b6.light	73.1	29.6
575.791	786.363	CUL5_HUMAN.VSEDLNQAFK.+2b7.light	73.1	29.6
575.791	857.4	CUL5_HUMAN.VSEDLNQAFK.+2b8.light	73.1	29.6
575.791	835.431	CUL5_HUMAN.VSEDLNQAFK.+2y7.light	73.1	29.6
575.791	720.404	CUL5_HUMAN.VSEDLNQAFK.+2y6.light	73.1	29.6
575.791	607.32	CUL5_HUMAN.VSEDLNQAFK.+2y5.light	73.1	29.6
570.835	581.329	CUL5_HUMAN.LALPADSVNIK.+2b6.light	72.7	29.4
570.835	668.361	CUL5_HUMAN.LALPADSVNIK.+2b7.light	72.7	29.4
570.835	767.43	CUL5_HUMAN.LALPADSVNIK.+2b8.light	72.7	29.4
570.835	843.457	CUL5_HUMAN.LALPADSVNIK.+2y8.light	72.7	29.4
570.835	746.404	CUL5_HUMAN.LALPADSVNIK.+2y7.light	72.7	29.4
570.835	675.367	CUL5_HUMAN.LALPADSVNIK.+2y6.light	72.7	29.4
494.272	540.314	CUL5_HUMAN.ILNAGAWSR.+2b6.light	67.1	26.7
494.272	726.393	CUL5_HUMAN.ILNAGAWSR.+2b7.light	67.1	26.7
494.272	813.425	CUL5_HUMAN.ILNAGAWSR.+2b8.light	67.1	26.7
494.272	647.326	CUL5_HUMAN.ILNAGAWSR.+2y6.light	67.1	26.7
494.272	576.289	CUL5_HUMAN.ILNAGAWSR.+2y5.light	67.1	26.7
494.272	519.267	CUL5_HUMAN.ILNAGAWSR.+2y4.light	67.1	26.7
425.737	477.234	CUL5_HUMAN.ISFENLK.+2b4.light	62.2	24.2
425.737	591.277	CUL5_HUMAN.ISFENLK.+2b5.light	62.2	24.2
425.737	704.361	CUL5_HUMAN.ISFENLK.+2b6.light	62.2	24.2
425.737	737.383	CUL5_HUMAN.ISFENLK.+2y6.light	62.2	24.2
425.737	650.351	CUL5_HUMAN.ISFENLK.+2y5.light	62.2	24.2
425.737	503.282	CUL5_HUMAN.ISFENLK.+2y4.light	62.2	24.2
1038.02	1097.51	CUL5_HUMAN.DFTEGTLFSVNQEFSLIK.+2b10.light	106.8	46.2
1038.02	1211.56	CUL5_HUMAN.DFTEGTLFSVNQEFSLIK.+2b11.light	106.8	46.2
1038.02	1339.62	CUL5_HUMAN.DFTEGTLFSVNQEFSLIK.+2b12.light	106.8	46.2
1038.02	1311.69	CUL5_HUMAN.DFTEGTLFSVNQEFSLIK.+2y11.light	106.8	46.2
1038.02	1164.63	CUL5_HUMAN.DFTEGTLFSVNQEFSLIK.+2y10.light	106.8	46.2
1038.02	1077.59	CUL5_HUMAN.DFTEGTLFSVNQEFSLIK.+2y9.light	106.8	46.2
343.221	454.302	CUL5_HUMAN.INLIGR.+2b4.light	56.1	21.2
343.221	511.324	CUL5_HUMAN.INLIGR.+2b5.light	56.1	21.2
343.221	572.351	CUL5_HUMAN.INLIGR.+2y5.light	56.1	21.2
343.221	458.309	CUL5_HUMAN.INLIGR.+2y4.light	56.1	21.2
343.221	345.224	CUL5_HUMAN.INLIGR.+2y3.light	56.1	21.2
430.745	456.282	CUL5_HUMAN.LQLTTER.+2b4.light	62.5	24.4
430.745	557.329	CUL5_HUMAN.LQLTTER.+2b5.light	62.5	24.4
430.745	686.372	CUL5_HUMAN.LQLTTER.+2b6.light	62.5	24.4
430.745	747.4	CUL5_HUMAN.LQLTTER.+2y6.light	62.5	24.4
430.745	619.341	CUL5_HUMAN.LQLTTER.+2y5.light	62.5	24.4
430.745	506.257	CUL5_HUMAN.LQLTTER.+2y4.light	62.5	24.4
658.328	688.242	CUL5_HUMAN.EEENEGIVQLR.+2b6.light	79.1	32.6
658.328	801.326	CUL5_HUMAN.EEENEGIVQLR.+2b7.light	79.1	32.6
658.328	900.395	CUL5_HUMAN.EEENEGIVQLR.+2b8.light	79.1	32.6
658.328	928.521	CUL5_HUMAN.EEENEGIVQLR.+2y8.light	79.1	32.6
658.328	814.478	CUL5_HUMAN.EEENEGIVQLR.+2y7.light	79.1	32.6
658.328	685.436	CUL5_HUMAN.EEENEGIVQLR.+2y6.light	79.1	32.6
817.923	914.458	APOA4_HUMAN.SELTQQLNALFQDK.+2b8.light	90.7	38.3
817.923	985.495	APOA4_HUMAN.SELTQQLNALFQDK.+2b9.light	90.7	38.3
817.923	1098.58	APOA4_HUMAN.SELTQQLNALFQDK.+2b10.light	90.7	38.3
817.923	1076.57	APOA4_HUMAN.SELTQQLNALFQDK.+2y9.light	90.7	38.3
817.923	948.515	APOA4_HUMAN.SELTQQLNALFQDK.+2y8.light	90.7	38.3
817.923	835.431	APOA4_HUMAN.SELTQQLNALFQDK.+2y7.light	90.7	38.3
394.711	501.219	APOA4_HUMAN.ELEELR.+2b4.light	59.9	23.1
394.711	614.303	APOA4_HUMAN.ELEELR.+2b5.light	59.9	23.1
394.711	659.372	APOA4_HUMAN.ELEELR.+2y5.light	59.9	23.1
394.711	546.288	APOA4_HUMAN.ELEELR.+2y4.light	59.9	23.1
394.711	417.246	APOA4_HUMAN.ELEELR.+2y3.light	59.9	23.1
344.193	400.183	APOA4_HUMAN.IGDNLR.+2b4.light	56.2	21.2
344.193	513.267	APOA4_HUMAN.IGDNLR.+2b5.light	56.2	21.2
344.193	574.294	APOA4_HUMAN.IGDNLR.+2y5.light	56.2	21.2
344.193	517.273	APOA4_HUMAN.IGDNLR.+2y4.light	56.2	21.2
344.193	402.246	APOA4_HUMAN.IGDNLR.+2y3.light	56.2	21.2
552.788	574.287	APOA4_HUMAN.LEPYADQLR.+2b5.light	71.4	28.8
552.788	689.314	APOA4_HUMAN.LEPYADQLR.+2b6.light	71.4	28.8
552.788	817.373	APOA4_HUMAN.LEPYADQLR.+2b7.light	71.4	28.8
552.788	862.442	APOA4_HUMAN.LEPYADQLR.+2y7.light	71.4	28.8
552.788	765.389	APOA4_HUMAN.LEPYADQLR.+2y6.light	71.4	28.8
552.788	602.326	APOA4_HUMAN.LEPYADQLR.+2y5.light	71.4	28.8
544.285	570.288	APOA4_HUMAN.IDQNVEELK.+2b5.light	70.8	28.5
544.285	699.331	APOA4_HUMAN.IDQNVEELK.+2b6.light	70.8	28.5
544.285	828.373	APOA4_HUMAN.IDQNVEELK.+2b7.light	70.8	28.5
544.285	859.452	APOA4_HUMAN.IDQNVEELK.+2y7.light	70.8	28.5
544.285	731.393	APOA4_HUMAN.IDQNVEELK.+2y6.light	70.8	28.5
544.285	617.35	APOA4_HUMAN.IDQNVEELK.+2y5.light	70.8	28.5
542.271	546.292	APOA4_HUMAN.LTPYADEFK.+2b5.light	70.6	28.4
542.271	661.319	APOA4_HUMAN.LTPYADEFK.+2b6.light	70.6	28.4
542.271	790.362	APOA4_HUMAN.LTPYADEFK.+2b7.light	70.6	28.4
542.271	869.404	APOA4_HUMAN.LTPYADEFK.+2y7.light	70.6	28.4
542.271	772.351	APOA4_HUMAN.LTPYADEFK.+2y6.light	70.6	28.4
542.271	609.288	APOA4_HUMAN.LTPYADEFK.+2y5.light	70.6	28.4
488.259	559.272	APOA4_HUMAN.ISASAEELR.+2b6.light	66.7	26.4
488.259	688.315	APOA4_HUMAN.ISASAEELR.+2b7.light	66.7	26.4
488.259	801.399	APOA4_HUMAN.ISASAEELR.+2b8.light	66.7	26.4
488.259	704.357	APOA4_HUMAN.ISASAEELR.+2y6.light	66.7	26.4
488.259	617.325	APOA4_HUMAN.ISASAEELR.+2y5.light	66.7	26.4
488.259	546.288	APOA4_HUMAN.ISASAEELR.+2y4.light	66.7	26.4
492.28	595.345	APOA4_HUMAN.LAPLAEDVR.+2b6.light	67	26.6
492.28	710.372	APOA4_HUMAN.LAPLAEDVR.+2b7.light	67	26.6
492.28	809.44	APOA4_HUMAN.LAPLAEDVR.+2b8.light	67	26.6
492.28	702.378	APOA4_HUMAN.LAPLAEDVR.+2y6.light	67	26.6
492.28	589.294	APOA4_HUMAN.LAPLAEDVR.+2y5.light	67	26.6
492.28	518.257	APOA4_HUMAN.LAPLAEDVR.+2y4.light	67	26.6
423.719	459.183	APOA4_HUMAN.GNTEGLQK.+2b5.light	62	24.1
423.719	572.267	APOA4_HUMAN.GNTEGLQK.+2b6.light	62	24.1
423.719	700.326	APOA4_HUMAN.GNTEGLQK.+2b7.light	62	24.1
423.719	675.367	APOA4_HUMAN.GNTEGLQK.+2y6.light	62	24.1
423.719	574.32	APOA4_HUMAN.GNTEGLQK.+2y5.light	62	24.1
423.719	445.277	APOA4_HUMAN.GNTEGLQK.+2y4.light	62	24.1
538.774	595.287	APOA4_HUMAN.VNSFFSTFK.+2b5.light	70.4	28.3
538.774	682.32	APOA4_HUMAN.VNSFFSTFK.+2b6.light	70.4	28.3
538.774	783.367	APOA4_HUMAN.VNSFFSTFK.+2b7.light	70.4	28.3
538.774	863.43	APOA4_HUMAN.VNSFFSTFK.+2y7.light	70.4	28.3
538.774	776.398	APOA4_HUMAN.VNSFFSTFK.+2y6.light	70.4	28.3
538.774	629.329	APOA4_HUMAN.VNSFFSTFK.+2y5.light	70.4	28.3
813.404	886.415	APOE_HUMAN.VEQAVETEPEPELR.+2b8.light	90.4	38.1
813.404	983.468	APOE_HUMAN.VEQAVETEPEPELR.+2b9.light	90.4	38.1
813.404	1112.51	APOE_HUMAN.VEQAVETEPEPELR.+2b10.light	90.4	38.1
813.404	1099.53	APOE_HUMAN.VEQAVETEPEPELR.+2y9.light	90.4	38.1
813.404	970.484	APOE_HUMAN.VEQAVETEPEPELR.+2y8.light	90.4	38.1
813.404	869.436	APOE_HUMAN.VEQAVETEPEPELR.+2y7.light	90.4	38.1
624.292	673.294	APOE_HUMAN.QQTEWQSGQR.+2b5.light	76.6	31.3
624.292	801.353	APOE_HUMAN.QQTEWQSGQR.+2b6.light	76.6	31.3
624.292	888.385	APOE_HUMAN.QQTEWQSGQR.+2b7.light	76.6	31.3
624.292	991.459	APOE_HUMAN.QQTEWQSGQR.+2y8.light	76.6	31.3
624.292	890.412	APOE_HUMAN.QQTEWQSGQR.+2y7.light	76.6	31.3
624.292	761.369	APOE_HUMAN.QQTEWQSGQR.+2y6.light	76.6	31.3
422.737	429.213	APOE_HUMAN.WELALGR.+2b3.light	61.9	24.1
422.737	500.25	APOE_HUMAN.WELALGR.+2b4.light	61.9	24.1
422.737	613.334	APOE_HUMAN.WELALGR.+2b5.light	61.9	24.1
422.737	658.388	APOE_HUMAN.WELALGR.+2y6.light	61.9	24.1
422.737	529.346	APOE_HUMAN.WELALGR.+2y5.light	61.9	24.1
450.224	612.245	APOE_HUMAN.FWDYLR.+2b4.light	63.9	25.1
450.224	725.329	APOE_HUMAN.FWDYLR.+2b5.light	63.9	25.1
450.224	752.373	APOE_HUMAN.FWDYLR.+2y5.light	63.9	25.1
450.224	566.293	APOE_HUMAN.FWDYLR.+2y4.light	63.9	25.1
450.224	451.266	APOE_HUMAN.FWDYLR.+2y3.light	63.9	25.1
865.926	930.441	APOE_HUMAN.SELEEQLTPVAEETR.+2b8.light	94.2	40
865.926	1027.49	APOE_HUMAN.SELEEQLTPVAEETR.+2b9.light	94.2	40
865.926	1126.56	APOE_HUMAN.SELEEQLTPVAEETR.+2b10.light	94.2	40
865.926	1143.6	APOE_HUMAN.SELEEQLTPVAEETR.+2y10.light	94.2	40
865.926	1015.54	APOE_HUMAN.SELEEQLTPVAEETR.+2y9.light	94.2	40
865.926	902.458	APOE_HUMAN.SELEEQLTPVAEETR.+2y8.light	94.2	40
443.741	513.267	APOE_HUMAN.ELQAAQAR.+2b5.light	63.5	24.8
443.741	641.325	APOE_HUMAN.ELQAAQAR.+2b6.light	63.5	24.8
443.741	712.362	APOE_HUMAN.ELQAAQAR.+2b7.light	63.5	24.8
443.741	644.347	APOE_HUMAN.ELQAAQAR.+2y6.light	63.5	24.8
443.741	516.289	APOE_HUMAN.ELQAAQAR.+2y5.light	63.5	24.8
443.741	445.252	APOE_HUMAN.ELQAAQAR.+2y4.light	63.5	24.8
308.692	329.182	APOE_HUMAN.GLSAIR.+2b4.light	53.6	20
308.692	442.266	APOE_HUMAN.GLSAIR.+2b5.light	53.6	20
308.692	559.356	APOE_HUMAN.GLSAIR.+2y5.light	53.6	20
308.692	446.272	APOE_HUMAN.GLSAIR.+2y4.light	53.6	20
308.692	359.24	APOE_HUMAN.GLSAIR.+2y3.light	53.6	20
484.78	609.361	APOE_HUMAN.LGPLVEQGR.+2b6.light	66.5	26.3
484.78	737.419	APOE_HUMAN.LGPLVEQGR.+2b7.light	66.5	26.3
484.78	794.441	APOE_HUMAN.LGPLVEQGR.+2b8.light	66.5	26.3
484.78	701.394	APOE_HUMAN.LGPLVEQGR.+2y6.light	66.5	26.3
484.78	588.31	APOE_HUMAN.LGPLVEQGR.+2y5.light	66.5	26.3
484.78	489.242	APOE_HUMAN.LGPLVEQGR.+2y4.light	66.5	26.3
749.405	856.452	APOE_HUMAN.AATVGSLAGQPLQER.+2b10.light	85.7	35.8
749.405	953.505	APOE_HUMAN.AATVGSLAGQPLQER.+2b11.light	85.7	35.8
749.405	1066.59	APOE_HUMAN.AATVGSLAGQPLQER.+2b12.light	85.7	35.8
749.405	898.474	APOE_HUMAN.AATVGSLAGQPLQER.+2y8.light	85.7	35.8
749.405	827.437	APOE_HUMAN.AATVGSLAGQPLQER.+2y7.light	85.7	35.8
749.405	770.416	APOE_HUMAN.AATVGSLAGQPLQER.+2y6.light	85.7	35.8
409.201	457.219	APOE_HUMAN.AQAWGER.+2b4.light	60.9	23.6
409.201	514.241	APOE_HUMAN.AQAWGER.+2b5.light	60.9	23.6
409.201	643.283	APOE_HUMAN.AQAWGER.+2b6.light	60.9	23.6
409.201	746.358	APOE_HUMAN.AQAWGER.+2y6.light	60.9	23.6
409.201	618.299	APOE_HUMAN.AQAWGER.+2y5.light	60.9	23.6
409.201	547.262	APOE_HUMAN.AQAWGER.+2y4.light	60.9	23.6
415.722	428.214	APOE_HUMAN.EQVAEVR.+2b4.light	61.4	23.8
415.722	557.257	APOE_HUMAN.EQVAEVR.+2b5.light	61.4	23.8
415.722	656.325	APOE_HUMAN.EQVAEVR.+2b6.light	61.4	23.8
415.722	701.394	APOE_HUMAN.EQVAEVR.+2y6.light	61.4	23.8
415.722	573.335	APOE_HUMAN.EQVAEVR.+2y5.light	61.4	23.8
415.722	474.267	APOE_HUMAN.EQVAEVR.+2y4.light	61.4	23.8
557.796	571.272	APOE_HUMAN.LEEQAQQIR.+2b5.light	71.8	28.9
557.796	699.331	APOE_HUMAN.LEEQAQQIR.+2b6.light	71.8	28.9
557.796	827.389	APOE_HUMAN.LEEQAQQIR.+2b7.light	71.8	28.9
557.796	872.458	APOE_HUMAN.LEEQAQQIR.+2y7.light	71.8	28.9
557.796	743.416	APOE_HUMAN.LEEQAQQIR.+2y6.light	71.8	28.9
557.796	615.357	APOE_HUMAN.LEEQAQQIR.+2y5.light	71.8	28.9
517.275	660.335	APOE_HUMAN.LQAEAFQAR.+2b6.light	68.8	27.5
517.275	788.394	APOE_HUMAN.LQAEAFQAR.+2b7.light	68.8	27.5
517.275	859.431	APOE_HUMAN.LQAEAFQAR.+2b8.light	68.8	27.5
517.275	721.363	APOE_HUMAN.LQAEAFQAR.+2y6.light	68.8	27.5
517.275	592.32	APOE_HUMAN.LQAEAFQAR.+2y5.light	68.8	27.5
517.275	521.283	APOE_HUMAN.LQAEAFQAR.+2y4.light	68.8	27.5
465.756	556.288	APOE_HUMAN.QWAGLVEK.+2b5.light	65.1	25.6
465.756	655.356	APOE_HUMAN.QWAGLVEK.+2b6.light	65.1	25.6
465.756	784.399	APOE_HUMAN.QWAGLVEK.+2b7.light	65.1	25.6
465.756	616.366	APOE_HUMAN.QWAGLVEK.+2y6.light	65.1	25.6
465.756	545.329	APOE_HUMAN.QWAGLVEK.+2y5.light	65.1	25.6
465.756	488.308	APOE_HUMAN.QWAGLVEK.+2y4.light	65.1	25.6
618.348	663.335	APOA1_HUMAN.DLATVYVDVLK.+2b6.light	76.2	31.1
618.348	762.403	APOA1_HUMAN.DLATVYVDVLK.+2b7.light	76.2	31.1
618.348	877.43	APOA1_HUMAN.DLATVYVDVLK.+2b8.light	76.2	31.1
618.348	936.54	APOA1_HUMAN.DLATVYVDVLK.+2y8.light	76.2	31.1
618.348	835.492	APOA1_HUMAN.DLATVYVDVLK.+2y7.light	76.2	31.1
618.348	736.424	APOA1_HUMAN.DLATVYVDVLK.+2y6.light	76.2	31.1
700.838	740.325	APOA1_HUMAN.DYVSQFEGSALGK.+2b6.light	82.2	34.1
700.838	869.368	APOA1_HUMAN.DYVSQFEGSALGK.+2b7.light	82.2	34.1
700.838	926.389	APOA1_HUMAN.DYVSQFEGSALGK.+2b8.light	82.2	34.1
700.838	1023.51	APOA1_HUMAN.DYVSQFEGSALGK.+2y10.light	82.2	34.1
700.838	936.479	APOA1_HUMAN.DYVSQFEGSALGK.+2y9.light	82.2	34.1
700.838	808.42	APOA1_HUMAN.DYVSQFEGSALGK.+2y8.light	82.2	34.1
806.896	844.384	APOA1_HUMAN.LLDNWDSVTSTFSK.+2b7.light	89.9	37.9
806.896	943.452	APOA1_HUMAN.LLDNWDSVTSTFSK.+2b8.light	89.9	37.9
806.896	1044.5	APOA1_HUMAN.LLDNWDSVTSTFSK.+2b9.light	89.9	37.9
806.896	1157.55	APOA1_HUMAN.LLDNWDSVTSTFSK.+2y10.light	89.9	37.9
806.896	971.468	APOA1_HUMAN.LLDNWDSVTSTFSK.+2y9.light	89.9	37.9
806.896	856.441	APOA1_HUMAN.LLDNWDSVTSTFSK.+2y8.light	89.9	37.9
966.971	982.484	APOA1_HUMAN.EQLGPVTQEFWDNLEK.+2b9.light	101.6	43.7
966.971	1129.55	APOA1_HUMAN.EQLGPVTQEFWDNLEK.+2b10.light	101.6	43.7
966.971	1315.63	APOA1_HUMAN.EQLGPVTQEFWDNLEK.+2b11.light	101.6	43.7
966.971	1309.61	APOA1_HUMAN.EQLGPVTQEFWDNLEK.+2y10.light	101.6	43.7
966.971	1208.56	APOA1_HUMAN.EQLGPVTQEFWDNLEK.+2y9.light	101.6	43.7
966.971	1080.5	APOA1_HUMAN.EQLGPVTQEFWDNLEK.+2y8.light	101.6	43.7
352.682	360.14	APOA1_HUMAN.ETEGLR.+2b3.light	56.8	21.6
352.682	417.162	APOA1_HUMAN.ETEGLR.+2b4.light	56.8	21.6
352.682	530.246	APOA1_HUMAN.ETEGLR.+2b5.light	56.8	21.6
352.682	575.315	APOA1_HUMAN.ETEGLR.+2y5.light	56.8	21.6
352.682	474.267	APOA1_HUMAN.ETEGLR.+2y4.light	56.8	21.6
366.692	487.203	APOA1_HUMAN.DLEEVK.+2b4.light	57.8	22.1
366.692	586.272	APOA1_HUMAN.DLEEVK.+2b5.light	57.8	22.1
366.692	617.35	APOA1_HUMAN.DLEEVK.+2y5.light	57.8	22.1
366.692	504.266	APOA1_HUMAN.DLEEVK.+2y4.light	57.8	22.1
366.692	375.224	APOA1_HUMAN.DLEEVK.+2y3.light	57.8	22.1
437.225	442.23	APOA1_HUMAN.AELQEGAR.+2b4.light	63	24.6
437.225	571.272	APOA1_HUMAN.AELQEGAR.+2b5.light	63	24.6
437.225	628.294	APOA1_HUMAN.AELQEGAR.+2b6.light	63	24.6
437.225	802.405	APOA1_HUMAN.AELQEGAR.+2y7.light	63	24.6
437.225	673.363	APOA1_HUMAN.AELQEGAR.+2y6.light	63	24.6
437.225	560.279	APOA1_HUMAN.AELQEGAR.+2y5.light	63	24.6
302.146	358.136	APOA1_HUMAN.ENGGAR.+2b4.light	53.1	19.7
302.146	429.173	APOA1_HUMAN.ENGGAR.+2b5.light	53.1	19.7
302.146	474.242	APOA1_HUMAN.ENGGAR.+2y5.light	53.1	19.7
302.146	360.199	APOA1_HUMAN.ENGGAR.+2y4.light	53.1	19.7
302.146	303.178	APOA1_HUMAN.ENGGAR.+2y3.light	53.1	19.7
615.858	721.461	APOA1_HUMAN.QGLLPVLESFK.+2b7.light	76	31
615.858	850.503	APOA1_HUMAN.QGLLPVLESFK.+2b8.light	76	31
615.858	937.535	APOA1_HUMAN.QGLLPVLESFK.+2b9.light	76	31
615.858	819.461	APOA1_HUMAN.QGLLPVLESFK.+2y7.light	76	31
615.858	722.408	APOA1_HUMAN.QGLLPVLESFK.+2y6.light	76	31
615.858	623.34	APOA1_HUMAN.QGLLPVLESFK.+2y5.light	76	31
436.745	484.277	CCD43_HUMAN.LEALGVDR.+2b5.light	63	24.6
436.745	583.345	CCD43_HUMAN.LEALGVDR.+2b6.light	63	24.6
436.745	698.372	CCD43_HUMAN.LEALGVDR.+2b7.light	63	24.6
436.745	630.357	CCD43_HUMAN.LEALGVDR.+2y6.light	63	24.6
436.745	559.32	CCD43_HUMAN.LEALGVDR.+2y5.light	63	24.6
436.745	446.236	CCD43_HUMAN.LEALGVDR.+2y4.light	63	24.6
1092.04	1134.66	CCD43_HUMAN.AVYGAYILGILQEEEEEEK.+2b11.light	110.7	48.2
1092.04	1262.71	CCD43_HUMAN.AVYGAYILGILQEEEEEEK.+2b12.light	110.7	48.2
1092.04	1391.76	CCD43_HUMAN.AVYGAYILGILQEEEEEEK.+2b13.light	110.7	48.2
1092.04	1332.62	CCD43_HUMAN.AVYGAYILGILQEEEEEEK.+2y11.light	110.7	48.2
1092.04	1275.6	CCD43_HUMAN.AVYGAYILGILQEEEEEEK.+2y10.light	110.7	48.2
1092.04	1162.51	CCD43_HUMAN.AVYGAYILGILQEEEEEEK.+2y9.light	110.7	48.2
596.304	632.267	CCD43_HUMAN.WSETQNVVTK.+2b5.light	74.6	30.3
596.304	746.31	CCD43_HUMAN.WSETQNVVTK.+2b6.light	74.6	30.3
596.304	845.379	CCD43_HUMAN.WSETQNVVTK.+2b7.light	74.6	30.3
596.304	918.489	CCD43_HUMAN.WSETQNVVTK.+2y8.light	74.6	30.3
596.304	789.446	CCD43_HUMAN.WSETQNVVTK.+2y7.light	74.6	30.3
596.304	688.399	CCD43_HUMAN.WSETQNVVTK.+2y6.light	74.6	30.3
373.226	385.245	CC171_HUMAN.IASLDVK.+2b4.light	58.3	22.3
373.226	500.271	CC171_HUMAN.IASLDVK.+2b5.light	58.3	22.3
373.226	599.34	CC171_HUMAN.IASLDVK.+2b6.light	58.3	22.3
373.226	632.361	CC171_HUMAN.IASLDVK.+2y6.light	58.3	22.3
373.226	561.324	CC171_HUMAN.IASLDVK.+2y5.light	58.3	22.3
373.226	474.292	CC171_HUMAN.IASLDVK.+2y4.light	58.3	22.3
352.713	356.218	CC171_HUMAN.LEITTK.+2b3.light	56.8	21.6
352.713	457.266	CC171_HUMAN.LEITTK.+2b4.light	56.8	21.6
352.713	558.313	CC171_HUMAN.LEITTK.+2b5.light	56.8	21.6
352.713	591.335	CC171_HUMAN.LEITTK.+2y5.light	56.8	21.6
352.713	462.292	CC171_HUMAN.LEITTK.+2y4.light	56.8	21.6
469.241	535.251	CC171_HUMAN.AFQTSQQK.+2b5.light	65.3	25.7
469.241	663.31	CC171_HUMAN.AFQTSQQK.+2b6.light	65.3	25.7
469.241	791.368	CC171_HUMAN.AFQTSQQK.+2b7.light	65.3	25.7
469.241	719.368	CC171_HUMAN.AFQTSQQK.+2y6.light	65.3	25.7
469.241	591.31	CC171_HUMAN.AFQTSQQK.+2y5.light	65.3	25.7
469.241	490.262	CC171_HUMAN.AFQTSQQK.+2y4.light	65.3	25.7
466.258	472.24	CC171_HUMAN.TLQEALEK.+2b4.light	65.1	25.6
466.258	543.277	CC171_HUMAN.TLQEALEK.+2b5.light	65.1	25.6
466.258	656.361	CC171_HUMAN.TLQEALEK.+2b6.light	65.1	25.6
466.258	830.462	CC171_HUMAN.TLQEALEK.+2y7.light	65.1	25.6
466.258	717.378	CC171_HUMAN.TLQEALEK.+2y6.light	65.1	25.6
466.258	589.319	CC171_HUMAN.TLQEALEK.+2y5.light	65.1	25.6
497.746	544.261	CC171_HUMAN.ETALEEFR.+2b5.light	67.4	26.8
497.746	673.304	CC171_HUMAN.ETALEEFR.+2b6.light	67.4	26.8
497.746	820.372	CC171_HUMAN.ETALEEFR.+2b7.light	67.4	26.8
497.746	764.394	CC171_HUMAN.ETALEEFR.+2y6.light	67.4	26.8
497.746	693.357	CC171_HUMAN.ETALEEFR.+2y5.light	67.4	26.8
497.746	580.273	CC171_HUMAN.ETALEEFR.+2y4.light	67.4	26.8
517.735	630.273	CC171_HUMAN.LEDASNEEK.+2b6.light	68.9	27.5
517.735	759.316	CC171_HUMAN.LEDASNEEK.+2b7.light	68.9	27.5
517.735	888.358	CC171_HUMAN.LEDASNEEK.+2b8.light	68.9	27.5
517.735	677.31	CC171_HUMAN.LEDASNEEK.+2y6.light	68.9	27.5
517.735	606.273	CC171_HUMAN.LEDASNEEK.+2y5.light	68.9	27.5
517.735	519.241	CC171_HUMAN.LEDASNEEK.+2y4.light	68.9	27.5
330.19	399.224	CC171_HUMAN.LADVNK.+2b4.light	55.2	20.7
330.19	513.267	CC171_HUMAN.LADVNK.+2b5.light	55.2	20.7
330.19	546.288	CC171_HUMAN.LADVNK.+2y5.light	55.2	20.7
330.19	475.251	CC171_HUMAN.LADVNK.+2y4.light	55.2	20.7
330.19	360.224	CC171_HUMAN.LADVNK.+2y3.light	55.2	20.7
437.766	514.287	CC171_HUMAN.EALISTLK.+2b5.light	63	24.6
437.766	615.335	CC171_HUMAN.EALISTLK.+2b6.light	63	24.6
437.766	728.419	CC171_HUMAN.EALISTLK.+2b7.light	63	24.6
437.766	674.445	CC171_HUMAN.EALISTLK.+2y6.light	63	24.6
437.766	561.361	CC171_HUMAN.EALISTLK.+2y5.light	63	24.6
437.766	448.277	CC171_HUMAN.EALISTLK.+2y4.light	63	24.6
645.32	686.31	CC171_HUMAN.AQAAQSESELQK.+2b7.light	78.2	32.1
645.32	773.342	CC171_HUMAN.AQAAQSESELQK.+2b8.light	78.2	32.1
645.32	902.385	CC171_HUMAN.AQAAQSESELQK.+2b9.light	78.2	32.1
645.32	948.463	CC171_HUMAN.AQAAQSESELQK.+2y8.light	78.2	32.1
645.32	820.405	CC171_HUMAN.AQAAQSESELQK.+2y7.light	78.2	32.1
645.32	733.373	CC171_HUMAN.AQAAQSESELQK.+2y6.light	78.2	32.1
734.352	857.4	CC171_HUMAN.ELQQTQEDTFTK.+2b7.light	84.7	35.3
734.352	972.427	CC171_HUMAN.ELQQTQEDTFTK.+2b8.light	84.7	35.3
734.352	1073.47	CC171_HUMAN.ELQQTQEDTFTK.+2b9.light	84.7	35.3
734.352	969.452	CC171_HUMAN.ELQQTQEDTFTK.+2y8.light	84.7	35.3
734.352	868.405	CC171_HUMAN.ELQQTQEDTFTK.+2y7.light	84.7	35.3
734.352	740.346	CC171_HUMAN.ELQQTQEDTFTK.+2y6.light	84.7	35.3
359.198	415.219	CC171_HUMAN.DSLVQR.+2b4.light	57.3	21.8
359.198	543.277	CC171_HUMAN.DSLVQR.+2b5.light	57.3	21.8
359.198	602.362	CC171_HUMAN.DSLVQR.+2y5.light	57.3	21.8
359.198	515.33	CC171_HUMAN.DSLVQR.+2y4.light	57.3	21.8
359.198	402.246	CC171_HUMAN.DSLVQR.+2y3.light	57.3	21.8
379.742	428.25	CC171_HUMAN.VNTLALK.+2b4.light	58.8	22.5
379.742	499.287	CC171_HUMAN.VNTLALK.+2b5.light	58.8	22.5
379.742	612.372	CC171_HUMAN.VNTLALK.+2b6.light	58.8	22.5
379.742	659.409	CC171_HUMAN.VNTLALK.+2y6.light	58.8	22.5
379.742	545.366	CC171_HUMAN.VNTLALK.+2y5.light	58.8	22.5
379.742	444.318	CC171_HUMAN.VNTLALK.+2y4.light	58.8	22.5
367.706	460.24	CC171_HUMAN.STASLQK.+2b5.light	57.9	22.1
367.706	588.299	CC171_HUMAN.STASLQK.+2b6.light	57.9	22.1
367.706	546.325	CC171_HUMAN.STASLQK.+2y5.light	57.9	22.1
367.706	475.287	CC171_HUMAN.STASLQK.+2y4.light	57.9	22.1
367.706	388.255	CC171_HUMAN.STASLQK.+2y3.light	57.9	22.1
481.775	559.324	CC171_HUMAN.QILGFTQR.+2b5.light	66.2	26.2
481.775	660.372	CC171_HUMAN.QILGFTQR.+2b6.light	66.2	26.2
481.775	788.43	CC171_HUMAN.QILGFTQR.+2b7.light	66.2	26.2
481.775	721.399	CC171_HUMAN.QILGFTQR.+2y6.light	66.2	26.2
481.775	608.315	CC171_HUMAN.QILGFTQR.+2y5.light	66.2	26.2
481.775	551.294	CC171_HUMAN.QILGFTQR.+2y4.light	66.2	26.2
317.674	417.198	CC171_HUMAN.SLSEAK.+2b4.light	54.3	20.3
317.674	488.235	CC171_HUMAN.SLSEAK.+2b5.light	54.3	20.3
317.674	547.309	CC171_HUMAN.SLSEAK.+2y5.light	54.3	20.3
317.674	434.225	CC171_HUMAN.SLSEAK.+2y4.light	54.3	20.3
317.674	347.193	CC171_HUMAN.SLSEAK.+2y3.light	54.3	20.3
638.377	657.397	ENPLL_HUMAN.SILFVPTFVPR.+2b6.light	77.7	31.8
638.377	758.445	ENPLL_HUMAN.SILFVPTFVPR.+2b7.light	77.7	31.8
638.377	905.513	ENPLL_HUMAN.SILFVPTFVPR.+2b8.light	77.7	31.8
638.377	962.546	ENPLL_HUMAN.SILFVPTFVPR.+2y8.light	77.7	31.8
638.377	815.477	ENPLL_HUMAN.SILFVPTFVPR.+2y7.light	77.7	31.8
638.377	716.409	ENPLL_HUMAN.SILFVPTFVPR.+2y6.light	77.7	31.8
367.713	489.246	ENPLL_HUMAN.NLNFVK.+2b4.light	57.9	22.1
367.713	588.314	ENPLL_HUMAN.NLNFVK.+2b5.light	57.9	22.1
367.713	620.377	ENPLL_HUMAN.NLNFVK.+2y5.light	57.9	22.1
367.713	507.293	ENPLL_HUMAN.NLNFVK.+2y4.light	57.9	22.1
367.713	393.25	ENPLL_HUMAN.NLNFVK.+2y3.light	57.9	22.1
404.714	435.187	ENPLL_HUMAN.EFGTNIK.+2b4.light	60.6	23.4
404.714	549.23	ENPLL_HUMAN.EFGTNIK.+2b5.light	60.6	23.4
404.714	662.314	ENPLL_HUMAN.EFGTNIK.+2b6.light	60.6	23.4
404.714	679.377	ENPLL_HUMAN.EFGTNIK.+2y6.light	60.6	23.4
404.714	532.309	ENPLL_HUMAN.EFGTNIK.+2y5.light	60.6	23.4
404.714	475.287	ENPLL_HUMAN.EFGTNIK.+2y4.light	60.6	23.4
370.659	378.13	ENPLL_HUMAN.FDDSEK.+2b3.light	58.1	22.2
370.659	465.162	ENPLL_HUMAN.FDDSEK.+2b4.light	58.1	22.2
370.659	594.204	ENPLL_HUMAN.FDDSEK.+2b5.light	58.1	22.2
370.659	593.241	ENPLL_HUMAN.FDDSEK.+2y5.light	58.1	22.2
370.659	478.214	ENPLL_HUMAN.FDDSEK.+2y4.light	58.1	22.2
629.827	713.35	ENPLL_HUMAN.EFEPLPNWVK.+2b6.light	77	31.5
629.827	827.393	ENPLL_HUMAN.EFEPLPNWVK.+2b7.light	77	31.5
629.827	1013.47	ENPLL_HUMAN.EFEPLPNWVK.+2b8.light	77	31.5
629.827	853.493	ENPLL_HUMAN.EFEPLPNWVK.+2y7.light	77	31.5
629.827	756.44	ENPLL_HUMAN.EFEPLPNWVK.+2y6.light	77	31.5
629.827	643.356	ENPLL_HUMAN.EFEPLPNWVK.+2y5.light	77	31.5
433.722	434.203	ENPLL_HUMAN.AQAYQTGK.+2b4.light	62.7	24.5
433.722	562.262	ENPLL_HUMAN.AQAYQTGK.+2b5.light	62.7	24.5
433.722	663.31	ENPLL_HUMAN.AQAYQTGK.+2b6.light	62.7	24.5
433.722	795.4	ENPLL_HUMAN.AQAYQTGK.+2y7.light	62.7	24.5
433.722	667.341	ENPLL_HUMAN.AQAYQTGK.+2y6.light	62.7	24.5
433.722	596.304	ENPLL_HUMAN.AQAYQTGK.+2y5.light	62.7	24.5
375.643	489.146	ENPLL_HUMAN.EDEDDK.+2b4.light	58.5	22.4
375.643	604.173	ENPLL_HUMAN.EDEDDK.+2b5.light	58.5	22.4
375.643	621.236	ENPLL_HUMAN.EDEDDK.+2y5.light	58.5	22.4
375.643	506.209	ENPLL_HUMAN.EDEDDK.+2y4.light	58.5	22.4
375.643	377.167	ENPLL_HUMAN.EDEDDK.+2y3.light	58.5	22.4
332.661	389.167	ENPLL_HUMAN.ESTAEK.+2b4.light	55.4	20.8
332.661	518.209	ENPLL_HUMAN.ESTAEK.+2b5.light	55.4	20.8
332.661	535.272	ENPLL_HUMAN.ESTAEK.+2y5.light	55.4	20.8
332.661	448.24	ENPLL_HUMAN.ESTAEK.+2y4.light	55.4	20.8
332.661	347.193	ENPLL_HUMAN.ESTAEK.+2y3.light	55.4	20.8
398.683	459.183	PLMN_HUMAN.GTGENYR.+2b5.light	60.2	23.2
398.683	622.247	PLMN_HUMAN.GTGENYR.+2b6.light	60.2	23.2
398.683	638.289	PLMN_HUMAN.GTGENYR.+2y5.light	60.2	23.2
398.683	581.268	PLMN_HUMAN.GTGENYR.+2y4.light	60.2	23.2
398.683	452.225	PLMN_HUMAN.GTGENYR.+2y3.light	60.2	23.2
330.153	398.167	PLMN_HUMAN.NPDADK.+2b4.light	55.2	20.7
330.153	513.194	PLMN_HUMAN.NPDADK.+2b5.light	55.2	20.7
330.153	545.257	PLMN_HUMAN.NPDADK.+2y5.light	55.2	20.7
330.153	448.204	PLMN_HUMAN.NPDADK.+2y4.light	55.2	20.7
330.153	333.177	PLMN_HUMAN.NPDADK.+2y3.light	55.2	20.7
515.793	555.314	PLMN_HUMAN.LSSPAVITDK.+2b6.light	68.7	27.4
515.793	668.398	PLMN_HUMAN.LSSPAVITDK.+2b7.light	68.7	27.4
515.793	769.445	PLMN_HUMAN.LSSPAVITDK.+2b8.light	68.7	27.4
515.793	743.43	PLMN_HUMAN.LSSPAVITDK.+2y7.light	68.7	27.4
515.793	646.377	PLMN_HUMAN.LSSPAVITDK.+2y6.light	68.7	27.4
515.793	575.34	PLMN_HUMAN.LSSPAVITDK.+2y5.light	68.7	27.4
570.817	638.351	PLMN_HUMAN.EAQLPVIENK.+2b6.light	72.7	29.4
570.817	751.435	PLMN_HUMAN.EAQLPVIENK.+2b7.light	72.7	29.4
570.817	880.477	PLMN_HUMAN.EAQLPVIENK.+2b8.light	72.7	29.4
570.817	812.488	PLMN_HUMAN.EAQLPVIENK.+2y7.light	72.7	29.4
570.817	699.404	PLMN_HUMAN.EAQLPVIENK.+2y6.light	72.7	29.4
570.817	602.351	PLMN_HUMAN.EAQLPVIENK.+2y5.light	72.7	29.4
449.725	553.266	PLMN_HUMAN.YEFLNGR.+2b4.light	63.9	25
449.725	667.309	PLMN_HUMAN.YEFLNGR.+2b5.light	63.9	25
449.725	724.33	PLMN_HUMAN.YEFLNGR.+2b6.light	63.9	25
449.725	735.378	PLMN_HUMAN.YEFLNGR.+2y6.light	63.9	25
449.725	606.336	PLMN_HUMAN.YEFLNGR.+2y5.light	63.9	25
449.725	459.267	PLMN_HUMAN.YEFLNGR.+2y4.light	63.9	25
823.912	854.404	VTNC_HUMAN.DVWGIEGPIDAAFTR.+2b8.light	91.2	38.5
823.912	967.488	VTNC_HUMAN.DVWGIEGPIDAAFTR.+2b9.light	91.2	38.5
823.912	1082.52	VTNC_HUMAN.DVWGIEGPIDAAFTR.+2b10.light	91.2	38.5
823.912	1076.54	VTNC_HUMAN.DVWGIEGPIDAAFTR.+2y10.light	91.2	38.5
823.912	947.495	VTNC_HUMAN.DVWGIEGPIDAAFTR.+2y9.light	91.2	38.5
823.912	890.473	VTNC_HUMAN.DVWGIEGPIDAAFTR.+2y8.light	91.2	38.5
398.69	436.183	VTNC_HUMAN.GSQYWR.+2b4.light	60.2	23.2
398.69	622.262	VTNC_HUMAN.GSQYWR.+2b5.light	60.2	23.2
398.69	739.352	VTNC_HUMAN.GSQYWR.+2y5.light	60.2	23.2
398.69	652.32	VTNC_HUMAN.GSQYWR.+2y4.light	60.2	23.2
398.69	524.262	VTNC_HUMAN.GSQYWR.+2y3.light	60.2	23.2
711.83	776.346	VTNC_HUMAN.FEDGVLDPDYPR.+2b7.light	83	34.5
711.83	873.399	VTNC_HUMAN.FEDGVLDPDYPR.+2b8.light	83	34.5
711.83	988.426	VTNC_HUMAN.FEDGVLDPDYPR.+2b9.light	83	34.5
711.83	974.494	VTNC_HUMAN.FEDGVLDPDYPR.+2y8.light	83	34.5
711.83	875.426	VTNC_HUMAN.FEDGVLDPDYPR.+2y7.light	83	34.5
711.83	762.342	VTNC_HUMAN.FEDGVLDPDYPR.+2y6.light	83	34.5
906.933	1022.41	VTNC_HUMAN.DSWEDIFELLFWGR.+2b8.light	97.2	41.5
906.933	1135.49	VTNC_HUMAN.DSWEDIFELLFWGR.+2b9.light	97.2	41.5
906.933	1248.58	VTNC_HUMAN.DSWEDIFELLFWGR.+2b10.light	97.2	41.5
906.933	1180.65	VTNC_HUMAN.DSWEDIFELLFWGR.+2y9.light	97.2	41.5
906.933	1067.57	VTNC_HUMAN.DSWEDIFELLFWGR.+2y8.light	97.2	41.5
906.933	920.499	VTNC_HUMAN.DSWEDIFELLFWGR.+2y7.light	97.2	41.5
296.656	317.146	VTNC_HUMAN.TSAGTR.+2b4.light	52.7	19.5
296.656	418.193	VTNC_HUMAN.TSAGTR.+2b5.light	52.7	19.5
296.656	491.257	VTNC_HUMAN.TSAGTR.+2y5.light	52.7	19.5
296.656	404.225	VTNC_HUMAN.TSAGTR.+2y4.light	52.7	19.5
296.656	333.188	VTNC_HUMAN.TSAGTR.+2y3.light	52.7	19.5
438.24	501.246	VTNC_HUMAN.QPQFISR.+2b4.light	63.1	24.6
438.24	614.33	VTNC_HUMAN.QPQFISR.+2b5.light	63.1	24.6
438.24	701.362	VTNC_HUMAN.QPQFISR.+2b6.light	63.1	24.6
438.24	747.415	VTNC_HUMAN.QPQFISR.+2y6.light	63.1	24.6
438.24	650.362	VTNC_HUMAN.QPQFISR.+2y5.light	63.1	24.6
438.24	522.303	VTNC_HUMAN.QPQFISR.+2y4.light	63.1	24.6
420.211	477.234	ANT3_HUMAN.FDTISEK.+2b4.light	61.8	24
420.211	564.266	ANT3_HUMAN.FDTISEK.+2b5.light	61.8	24
420.211	693.309	ANT3_HUMAN.FDTISEK.+2b6.light	61.8	24
420.211	692.346	ANT3_HUMAN.FDTISEK.+2y6.light	61.8	24
420.211	577.319	ANT3_HUMAN.FDTISEK.+2y5.light	61.8	24
420.211	476.271	ANT3_HUMAN.FDTISEK.+2y4.light	61.8	24
330.195	371.229	ANT3_HUMAN.LVSANR.+2b4.light	55.2	20.7
330.195	485.272	ANT3_HUMAN.LVSANR.+2b5.light	55.2	20.7
330.195	546.299	ANT3_HUMAN.LVSANR.+2y5.light	55.2	20.7
330.195	447.231	ANT3_HUMAN.LVSANR.+2y4.light	55.2	20.7
330.195	360.199	ANT3_HUMAN.LVSANR.+2y3.light	55.2	20.7
430.747	452.287	ANT3_HUMAN.LQPLDFK.+2b4.light	62.5	24.4
430.747	567.314	ANT3_HUMAN.LQPLDFK.+2b5.light	62.5	24.4
430.747	714.382	ANT3_HUMAN.LQPLDFK.+2b6.light	62.5	24.4
430.747	747.404	ANT3_HUMAN.LQPLDFK.+2y6.light	62.5	24.4
430.747	619.345	ANT3_HUMAN.LQPLDFK.+2y5.light	62.5	24.4
430.747	522.292	ANT3_HUMAN.LQPLDFK.+2y4.light	62.5	24.4
417.191	444.173	ANT3_HUMAN.ENAEQSR.+2b4.light	61.5	23.9
417.191	572.231	ANT3_HUMAN.ENAEQSR.+2b5.light	61.5	23.9
417.191	659.263	ANT3_HUMAN.ENAEQSR.+2b6.light	61.5	23.9
417.191	704.332	ANT3_HUMAN.ENAEQSR.+2y6.light	61.5	23.9
417.191	590.289	ANT3_HUMAN.ENAEQSR.+2y5.light	61.5	23.9
417.191	519.252	ANT3_HUMAN.ENAEQSR.+2y4.light	61.5	23.9
454.74	562.251	ANT3_HUMAN.IEDGFSLK.+2b5.light	64.3	25.2
454.74	649.283	ANT3_HUMAN.IEDGFSLK.+2b6.light	64.3	25.2
454.74	762.367	ANT3_HUMAN.IEDGFSLK.+2b7.light	64.3	25.2
454.74	666.346	ANT3_HUMAN.IEDGFSLK.+2y6.light	64.3	25.2
454.74	551.319	ANT3_HUMAN.IEDGFSLK.+2y5.light	64.3	25.2
454.74	494.297	ANT3_HUMAN.IEDGFSLK.+2y4.light	64.3	25.2
456.269	480.318	ANT3_HUMAN.LPGIVAEGR.+2b5.light	64.4	25.3
456.269	551.355	ANT3_HUMAN.LPGIVAEGR.+2b6.light	64.4	25.3
456.269	680.398	ANT3_HUMAN.LPGIVAEGR.+2b7.light	64.4	25.3
456.269	701.394	ANT3_HUMAN.LPGIVAEGR.+2y7.light	64.4	25.3
456.269	644.373	ANT3_HUMAN.LPGIVAEGR.+2y6.light	64.4	25.3
456.269	531.289	ANT3_HUMAN.LPGIVAEGR.+2y5.light	64.4	25.3
350.69	412.219	ANT3_HUMAN.SLNPNR.+2b4.light	56.7	21.5
350.69	526.262	ANT3_HUMAN.SLNPNR.+2b5.light	56.7	21.5
350.69	613.342	ANT3_HUMAN.SLNPNR.+2y5.light	56.7	21.5
350.69	500.258	ANT3_HUMAN.SLNPNR.+2y4.light	56.7	21.5
350.69	386.215	ANT3_HUMAN.SLNPNR.+2y3.light	56.7	21.5
791.88	860.415	PLB1_HUMAN.ENLQLDFQFDWK.+2b7.light	88.8	37.4
791.88	988.473	PLB1_HUMAN.ENLQLDFQFDWK.+2b8.light	88.8	37.4
791.88	1135.54	PLB1_HUMAN.ENLQLDFQFDWK.+2b9.light	88.8	37.4
791.88	1098.53	PLB1_HUMAN.ENLQLDFQFDWK.+2y8.light	88.8	37.4
791.88	985.441	PLB1_HUMAN.ENLQLDFQFDWK.+2y7.light	88.8	37.4
791.88	870.414	PLB1_HUMAN.ENLQLDFQFDWK.+2y6.light	88.8	37.4
874.465	959.52	PLB1_HUMAN.AFVNLVDLSEVAEVSR.+2b9.light	94.9	40.3
874.465	1088.56	PLB1_HUMAN.AFVNLVDLSEVAEVSR.+2b10.light	94.9	40.3
874.465	1187.63	PLB1_HUMAN.AFVNLVDLSEVAEVSR.+2b11.light	94.9	40.3
874.465	1104.55	PLB1_HUMAN.AFVNLVDLSEVAEVSR.+2y10.light	94.9	40.3
874.465	989.526	PLB1_HUMAN.AFVNLVDLSEVAEVSR.+2y9.light	94.9	40.3
874.465	876.442	PLB1_HUMAN.AFVNLVDLSEVAEVSR.+2y8.light	94.9	40.3
394.213	455.214	PLB1_HUMAN.DEPLSVK.+2b4.light	59.9	23
394.213	542.246	PLB1_HUMAN.DEPLSVK.+2b5.light	59.9	23
394.213	641.314	PLB1_HUMAN.DEPLSVK.+2b6.light	59.9	23
394.213	672.393	PLB1_HUMAN.DEPLSVK.+2y6.light	59.9	23
394.213	543.35	PLB1_HUMAN.DEPLSVK.+2y5.light	59.9	23
394.213	446.297	PLB1_HUMAN.DEPLSVK.+2y4.light	59.9	23
434.22	479.188	PLB1_HUMAN.NSNYLTR.+2b4.light	62.8	24.5
434.22	592.273	PLB1_HUMAN.NSNYLTR.+2b5.light	62.8	24.5
434.22	693.32	PLB1_HUMAN.NSNYLTR.+2b6.light	62.8	24.5
434.22	753.389	PLB1_HUMAN.NSNYLTR.+2y6.light	62.8	24.5
434.22	666.357	PLB1_HUMAN.NSNYLTR.+2y5.light	62.8	24.5
434.22	552.314	PLB1_HUMAN.NSNYLTR.+2y4.light	62.8	24.5
337.677	387.151	PLB1_HUMAN.EGAEIR.+2b4.light	55.7	21
337.677	500.235	PLB1_HUMAN.EGAEIR.+2b5.light	55.7	21
337.677	545.304	PLB1_HUMAN.EGAEIR.+2y5.light	55.7	21
337.677	488.283	PLB1_HUMAN.EGAEIR.+2y4.light	55.7	21
337.677	417.246	PLB1_HUMAN.EGAEIR.+2y3.light	55.7	21
376.701	391.198	PLB1_HUMAN.GFSVGTGK.+2b4.light	58.6	22.4
376.701	448.219	PLB1_HUMAN.GFSVGTGK.+2b5.light	58.6	22.4
376.701	549.267	PLB1_HUMAN.GFSVGTGK.+2b6.light	58.6	22.4
376.701	695.372	PLB1_HUMAN.GFSVGTGK.+2y7.light	58.6	22.4
376.701	548.304	PLB1_HUMAN.GFSVGTGK.+2y6.light	58.6	22.4
376.701	461.272	PLB1_HUMAN.GFSVGTGK.+2y5.light	58.6	22.4
816.41	860.415	PLB1_HUMAN.ETSPNAFLNQAVAGGR.+2b8.light	90.6	38.2
816.41	974.458	PLB1_HUMAN.ETSPNAFLNQAVAGGR.+2b9.light	90.6	38.2
816.41	1102.52	PLB1_HUMAN.ETSPNAFLNQAVAGGR.+2b10.light	90.6	38.2
816.41	1103.6	PLB1_HUMAN.ETSPNAFLNQAVAGGR.+2y11.light	90.6	38.2
816.41	1032.56	PLB1_HUMAN.ETSPNAFLNQAVAGGR.+2y10.light	90.6	38.2
816.41	885.49	PLB1_HUMAN.ETSPNAFLNQAVAGGR.+2y9.light	90.6	38.2
850.509	957.577	PLB1_HUMAN.AFVNLVTVLEIVNLR.+2b9.light	93.1	39.5
850.509	1086.62	PLB1_HUMAN.AFVNLVTVLEIVNLR.+2b10.light	93.1	39.5
850.509	1199.7	PLB1_HUMAN.AFVNLVTVLEIVNLR.+2b11.light	93.1	39.5
850.509	1056.64	PLB1_HUMAN.AFVNLVTVLEIVNLR.+2y9.light	93.1	39.5
850.509	955.593	PLB1_HUMAN.AFVNLVTVLEIVNLR.+2y8.light	93.1	39.5
850.509	856.525	PLB1_HUMAN.AFVNLVTVLEIVNLR.+2y7.light	93.1	39.5
509.272	545.308	PLB1_HUMAN.QVFLGNPDK.+2b5.light	68.2	27.2
509.272	659.351	PLB1_HUMAN.QVFLGNPDK.+2b6.light	68.2	27.2
509.272	756.404	PLB1_HUMAN.QVFLGNPDK.+2b7.light	68.2	27.2
509.272	790.409	PLB1_HUMAN.QVFLGNPDK.+2y7.light	68.2	27.2
509.272	643.341	PLB1_HUMAN.QVFLGNPDK.+2y6.light	68.2	27.2
509.272	530.257	PLB1_HUMAN.QVFLGNPDK.+2y5.light	68.2	27.2
473.733	588.226	PLB1_HUMAN.ENSQELAR.+2b5.light	65.7	25.9
473.733	701.31	PLB1_HUMAN.ENSQELAR.+2b6.light	65.7	25.9
473.733	772.347	PLB1_HUMAN.ENSQELAR.+2b7.light	65.7	25.9
473.733	703.373	PLB1_HUMAN.ENSQELAR.+2y6.light	65.7	25.9
473.733	616.341	PLB1_HUMAN.ENSQELAR.+2y5.light	65.7	25.9
473.733	488.283	PLB1_HUMAN.ENSQELAR.+2y4.light	65.7	25.9
361.695	461.239	PLB1_HUMAN.LEAFSR.+2b4.light	57.5	21.9
361.695	548.271	PLB1_HUMAN.LEAFSR.+2b5.light	57.5	21.9
361.695	609.299	PLB1_HUMAN.LEAFSR.+2y5.light	57.5	21.9
361.695	480.257	PLB1_HUMAN.LEAFSR.+2y4.light	57.5	21.9
361.695	409.219	PLB1_HUMAN.LEAFSR.+2y3.light	57.5	21.9
359.198	399.224	PLB1_HUMAN.ELVGSGR.+2b4.light	57.3	21.8
359.198	486.256	PLB1_HUMAN.ELVGSGR.+2b5.light	57.3	21.8
359.198	543.277	PLB1_HUMAN.ELVGSGR.+2b6.light	57.3	21.8
359.198	588.346	PLB1_HUMAN.ELVGSGR.+2y6.light	57.3	21.8
359.198	475.262	PLB1_HUMAN.ELVGSGR.+2y5.light	57.3	21.8
359.198	376.194	PLB1_HUMAN.ELVGSGR.+2y4.light	57.3	21.8
424.23	445.229	PLB1_HUMAN.TETLDLR.+2b4.light	62	24.1
424.23	560.256	PLB1_HUMAN.TETLDLR.+2b5.light	62	24.1
424.23	673.34	PLB1_HUMAN.TETLDLR.+2b6.light	62	24.1
424.23	746.404	PLB1_HUMAN.TETLDLR.+2y6.light	62	24.1
424.23	617.362	PLB1_HUMAN.TETLDLR.+2y5.light	62	24.1
424.23	516.314	PLB1_HUMAN.TETLDLR.+2y4.light	62	24.1
515.264	527.246	PLB1_HUMAN.NSPDINLEK.+2b5.light	68.7	27.4
515.264	641.289	PLB1_HUMAN.NSPDINLEK.+2b6.light	68.7	27.4
515.264	754.373	PLB1_HUMAN.NSPDINLEK.+2b7.light	68.7	27.4
515.264	828.446	PLB1_HUMAN.NSPDINLEK.+2y7.light	68.7	27.4
515.264	731.393	PLB1_HUMAN.NSPDINLEK.+2y6.light	68.7	27.4
515.264	616.366	PLB1_HUMAN.NSPDINLEK.+2y5.light	68.7	27.4
237.637	300.155	LMO4_HUMAN.IADR.+2b3.light	48.4	17.4
237.637	361.183	LMO4_HUMAN.IADR.+2y3.light	48.4	17.4
237.637	290.146	LMO4_HUMAN.IADR.+2y2.light	48.4	17.4
844.898	854.412	LMO4_HUMAN.FLLYAMDSYWHSR.+2b7.light	92.7	39.3
844.898	941.444	LMO4_HUMAN.FLLYAMDSYWHSR.+2b8.light	92.7	39.3
844.898	1104.51	LMO4_HUMAN.FLLYAMDSYWHSR.+2b9.light	92.7	39.3
844.898	1152.49	LMO4_HUMAN.FLLYAMDSYWHSR.+2y9.light	92.7	39.3
844.898	1081.45	LMO4_HUMAN.FLLYAMDSYWHSR.+2y8.light	92.7	39.3
844.898	950.412	LMO4_HUMAN.FLLYAMDSYWHSR.+2y7.light	92.7	39.3
340.672	393.14	LMO4_HUMAN.NDYIR.+2b3.light	56	21.1
340.672	506.225	LMO4_HUMAN.NDYIR.+2b4.light	56	21.1
340.672	566.293	LMO4_HUMAN.NDYIR.+2y4.light	56	21.1
340.672	451.266	LMO4_HUMAN.NDYIR.+2y3.light	56	21.1
515.277	633.299	LMO4_HUMAN.AQGNVYHLK.+2b6.light	68.7	27.4
515.277	770.358	LMO4_HUMAN.AQGNVYHLK.+2b7.light	68.7	27.4
515.277	883.442	LMO4_HUMAN.AQGNVYHLK.+2b8.light	68.7	27.4
515.277	773.43	LMO4_HUMAN.AQGNVYHLK.+2y6.light	68.7	27.4
515.277	659.388	LMO4_HUMAN.AQGNVYHLK.+2y5.light	68.7	27.4
515.277	560.319	LMO4_HUMAN.AQGNVYHLK.+2y4.light	68.7	27.4
328.69	367.234	LMO4_HUMAN.LVPGDR.+2b4.light	55.1	20.7
328.69	482.261	LMO4_HUMAN.LVPGDR.+2b5.light	55.1	20.7
328.69	543.289	LMO4_HUMAN.LVPGDR.+2y5.light	55.1	20.7
328.69	444.22	LMO4_HUMAN.LVPGDR.+2y4.light	55.1	20.7
328.69	347.167	LMO4_HUMAN.LVPGDR.+2y3.light	55.1	20.7
406.219	465.234	LMCD1_HUMAN.YSTLTAR.+2b4.light	60.7	23.5
406.219	566.282	LMCD1_HUMAN.YSTLTAR.+2b5.light	60.7	23.5
406.219	637.319	LMCD1_HUMAN.YSTLTAR.+2b6.light	60.7	23.5
406.219	648.368	LMCD1_HUMAN.YSTLTAR.+2y6.light	60.7	23.5
406.219	561.335	LMCD1_HUMAN.YSTLTAR.+2y5.light	60.7	23.5
406.219	460.288	LMCD1_HUMAN.YSTLTAR.+2y4.light	60.7	23.5
287.651	400.183	LMCD1_HUMAN.GGDGIR.+2b5.light	52.1	19.2
287.651	460.251	LMCD1_HUMAN.GGDGIR.+2y4.light	52.1	19.2
287.651	345.224	LMCD1_HUMAN.GGDGIR.+2y3.light	52.1	19.2
287.651	288.203	LMCD1_HUMAN.GGDGIR.+2y2.light	52.1	19.2
1083.52	1183.52	LMCD1_HUMAN.DPTFDTITYEWAPPGVTQK.+2b10.light	110.1	47.9
1083.52	1369.59	LMCD1_HUMAN.DPTFDTITYEWAPPGVTQK.+2b11.light	110.1	47.9
1083.52	1440.63	LMCD1_HUMAN.DPTFDTITYEWAPPGVTQK.+2b12.light	110.1	47.9
1083.52	1376.68	LMCD1_HUMAN.DPTFDTITYEWAPPGVTQK.+2y12.light	110.1	47.9
1083.52	1275.64	LMCD1_HUMAN.DPTFDTITYEWAPPGVTQK.+2y11.light	110.1	47.9
1083.52	1112.57	LMCD1_HUMAN.DPTFDTITYEWAPPGVTQK.+2y10.light	110.1	47.9
458.261	527.282	LMCD1_HUMAN.GLLENELK.+2b5.light	64.5	25.4
458.261	656.325	LMCD1_HUMAN.GLLENELK.+2b6.light	64.5	25.4
458.261	769.409	LMCD1_HUMAN.GLLENELK.+2b7.light	64.5	25.4
458.261	745.409	LMCD1_HUMAN.GLLENELK.+2y6.light	64.5	25.4
458.261	632.325	LMCD1_HUMAN.GLLENELK.+2y5.light	64.5	25.4
458.261	503.282	LMCD1_HUMAN.GLLENELK.+2y4.light	64.5	25.4
889.986	913.463	LMCD1_HUMAN.SEALGVGEVALPGQGGLPK.+2b10.light	96	40.9
889.986	1026.55	LMCD1_HUMAN.SEALGVGEVALPGQGGLPK.+2b11.light	96	40.9
889.986	1123.6	LMCD1_HUMAN.SEALGVGEVALPGQGGLPK.+2b12.light	96	40.9
889.986	1165.66	LMCD1_HUMAN.SEALGVGEVALPGQGGLPK.+2y12.light	96	40.9
889.986	1036.61	LMCD1_HUMAN.SEALGVGEVALPGQGGLPK.+2y11.light	96	40.9
889.986	937.547	LMCD1_HUMAN.SEALGVGEVALPGQGGLPK.+2y10.light	96	40.9
715.849	792.389	LMCD1_HUMAN.GAAPPDSPVVYSDR.+2b9.light	83.3	34.6
715.849	891.457	LMCD1_HUMAN.GAAPPDSPVVYSDR.+2b10.light	83.3	34.6
715.849	1054.52	LMCD1_HUMAN.GAAPPDSPVVYSDR.+2b11.light	83.3	34.6
715.849	922.463	LMCD1_HUMAN.GAAPPDSPVVYSDR.+2y8.light	83.3	34.6
715.849	835.431	LMCD1_HUMAN.GAAPPDSPVVYSDR.+2y7.light	83.3	34.6
715.849	738.378	LMCD1_HUMAN.GAAPPDSPVVYSDR.+2y6.light	83.3	34.6
347.71	348.192	LMCD1_HUMAN.AYIVTK.+2b3.light	56.5	21.4
347.71	447.26	LMCD1_HUMAN.AYIVTK.+2b4.light	56.5	21.4
347.71	548.308	LMCD1_HUMAN.AYIVTK.+2b5.light	56.5	21.4
347.71	623.376	LMCD1_HUMAN.AYIVTK.+2y5.light	56.5	21.4
347.71	460.313	LMCD1_HUMAN.AYIVTK.+2y4.light	56.5	21.4
821.435	886.467	A1AT_HUMAN.ITPNLAEFAFSLYR.+2b8.light	91	38.4
821.435	957.504	A1AT_HUMAN.ITPNLAEFAFSLYR.+2b9.light	91	38.4
821.435	1104.57	A1AT_HUMAN.ITPNLAEFAFSLYR.+2b10.light	91	38.4
821.435	1103.55	A1AT_HUMAN.ITPNLAEFAFSLYR.+2y9.light	91	38.4
821.435	1032.51	A1AT_HUMAN.ITPNLAEFAFSLYR.+2y8.light	91	38.4
821.435	903.472	A1AT_HUMAN.ITPNLAEFAFSLYR.+2y7.light	91	38.4
343.726	441.271	A1AT_HUMAN.IVDLVK.+2b4.light	56.2	21.2
343.726	540.339	A1AT_HUMAN.IVDLVK.+2b5.light	56.2	21.2
343.726	573.361	A1AT_HUMAN.IVDLVK.+2y5.light	56.2	21.2
343.726	474.292	A1AT_HUMAN.IVDLVK.+2y4.light	56.2	21.2
343.726	359.265	A1AT_HUMAN.IVDLVK.+2y3.light	56.2	21.2
788.924	860.451	A1AT_HUMAN.DTVFALVNYIFFK.+2b8.light	88.6	37.3
788.924	1023.51	A1AT_HUMAN.DTVFALVNYIFFK.+2b9.light	88.6	37.3
788.924	1136.6	A1AT_HUMAN.DTVFALVNYIFFK.+2b10.light	88.6	37.3
788.924	1043.59	A1AT_HUMAN.DTVFALVNYIFFK.+2y8.light	88.6	37.3
788.924	930.508	A1AT_HUMAN.DTVFALVNYIFFK.+2y7.light	88.6	37.3
788.924	831.44	A1AT_HUMAN.DTVFALVNYIFFK.+2y6.light	88.6	37.3
555.806	573.324	A1AT_HUMAN.LSITGTYDLK.+2b6.light	71.6	28.9
555.806	736.388	A1AT_HUMAN.LSITGTYDLK.+2b7.light	71.6	28.9
555.806	851.415	A1AT_HUMAN.LSITGTYDLK.+2b8.light	71.6	28.9
555.806	797.404	A1AT_HUMAN.LSITGTYDLK.+2y7.light	71.6	28.9
555.806	696.356	A1AT_HUMAN.LSITGTYDLK.+2y6.light	71.6	28.9
555.806	639.335	A1AT_HUMAN.LSITGTYDLK.+2y5.light	71.6	28.9
508.311	598.356	A1AT_HUMAN.SVLGQLGITK.+2b6.light	68.2	27.2
508.311	655.377	A1AT_HUMAN.SVLGQLGITK.+2b7.light	68.2	27.2
508.311	768.461	A1AT_HUMAN.SVLGQLGITK.+2b8.light	68.2	27.2
508.311	716.43	A1AT_HUMAN.SVLGQLGITK.+2y7.light	68.2	27.2
508.311	659.409	A1AT_HUMAN.SVLGQLGITK.+2y6.light	68.2	27.2
508.311	531.35	A1AT_HUMAN.SVLGQLGITK.+2y5.light	68.2	27.2
917.465	948.442	A1AT_HUMAN.VFSNGADLSGVTEEAPLK.+2b10.light	98	41.9
917.465	1047.51	A1AT_HUMAN.VFSNGADLSGVTEEAPLK.+2b11.light	98	41.9
917.465	1148.56	A1AT_HUMAN.VFSNGADLSGVTEEAPLK.+2b12.light	98	41.9
917.465	1143.63	A1AT_HUMAN.VFSNGADLSGVTEEAPLK.+2y11.light	98	41.9
917.465	1030.54	A1AT_HUMAN.VFSNGADLSGVTEEAPLK.+2y10.light	98	41.9
917.465	943.509	A1AT_HUMAN.VFSNGADLSGVTEEAPLK.+2y9.light	98	41.9
444.755	498.329	A1AT_HUMAN.AVLTIDEK.+2b5.light	63.5	24.9
444.755	613.356	A1AT_HUMAN.AVLTIDEK.+2b6.light	63.5	24.9
444.755	742.398	A1AT_HUMAN.AVLTIDEK.+2b7.light	63.5	24.9
444.755	718.398	A1AT_HUMAN.AVLTIDEK.+2y6.light	63.5	24.9
444.755	605.314	A1AT_HUMAN.AVLTIDEK.+2y5.light	63.5	24.9
444.755	504.266	A1AT_HUMAN.AVLTIDEK.+2y4.light	63.5	24.9
538.803	645.361	VILI_HUMAN.GDVFLLDLGK.+2b6.light	70.4	28.3
538.803	760.388	VILI_HUMAN.GDVFLLDLGK.+2b7.light	70.4	28.3
538.803	873.472	VILI_HUMAN.GDVFLLDLGK.+2b8.light	70.4	28.3
538.803	805.482	VILI_HUMAN.GDVFLLDLGK.+2y7.light	70.4	28.3
538.803	658.413	VILI_HUMAN.GDVFLLDLGK.+2y6.light	70.4	28.3
538.803	545.329	VILI_HUMAN.GDVFLLDLGK.+2y5.light	70.4	28.3
707.378	768.44	VILI_HUMAN.LIIQWNGPESTR.+2b6.light	82.7	34.3
707.378	825.462	VILI_HUMAN.LIIQWNGPESTR.+2b7.light	82.7	34.3
707.378	922.515	VILI_HUMAN.LIIQWNGPESTR.+2b8.light	82.7	34.3
707.378	1074.5	VILI_HUMAN.LIIQWNGPESTR.+2y9.light	82.7	34.3
707.378	946.438	VILI_HUMAN.LIIQWNGPESTR.+2y8.light	82.7	34.3
707.378	760.358	VILI_HUMAN.LIIQWNGPESTR.+2y7.light	82.7	34.3
839.42	920.436	VILI_HUMAN.TYVGVVDGENELASPK.+2b9.light	92.3	39.1
839.42	1034.48	VILI_HUMAN.TYVGVVDGENELASPK.+2b10.light	92.3	39.1
839.42	1163.52	VILI_HUMAN.TYVGVVDGENELASPK.+2b11.light	92.3	39.1
839.42	1059.5	VILI_HUMAN.TYVGVVDGENELASPK.+2y10.light	92.3	39.1
839.42	944.468	VILI_HUMAN.TYVGVVDGENELASPK.+2y9.light	92.3	39.1
839.42	887.447	VILI_HUMAN.TYVGVVDGENELASPK.+2y8.light	92.3	39.1
655.372	753.414	VILI_HUMAN.AAVPDTVVEPALK.+2b8.light	78.9	32.5
655.372	882.457	VILI_HUMAN.AAVPDTVVEPALK.+2b9.light	78.9	32.5
655.372	979.509	VILI_HUMAN.AAVPDTVVEPALK.+2b10.light	78.9	32.5
655.372	856.514	VILI_HUMAN.AAVPDTVVEPALK.+2y8.light	78.9	32.5
655.372	755.466	VILI_HUMAN.AAVPDTVVEPALK.+2y7.light	78.9	32.5
655.372	656.398	VILI_HUMAN.AAVPDTVVEPALK.+2y6.light	78.9	32.5
367.683	446.203	VILI_HUMAN.WTASNR.+2b4.light	57.9	22.1
367.683	560.246	VILI_HUMAN.WTASNR.+2b5.light	57.9	22.1
367.683	548.279	VILI_HUMAN.WTASNR.+2y5.light	57.9	22.1
367.683	447.231	VILI_HUMAN.WTASNR.+2y4.light	57.9	22.1
367.683	376.194	VILI_HUMAN.WTASNR.+2y3.light	57.9	22.1
281.663	359.193	VILI_HUMAN.TSGLGK.+2b4.light	51.7	19
281.663	416.214	VILI_HUMAN.TSGLGK.+2b5.light	51.7	19
281.663	461.272	VILI_HUMAN.TSGLGK.+2y5.light	51.7	19
281.663	374.24	VILI_HUMAN.TSGLGK.+2y4.light	51.7	19
281.663	317.218	VILI_HUMAN.TSGLGK.+2y3.light	51.7	19
678.374	712.388	VILI_HUMAN.IENLELVPVDSK.+2b6.light	80.6	33.3
678.374	811.456	VILI_HUMAN.IENLELVPVDSK.+2b7.light	80.6	33.3
678.374	908.509	VILI_HUMAN.IENLELVPVDSK.+2b8.light	80.6	33.3
678.374	999.572	VILI_HUMAN.IENLELVPVDSK.+2y9.light	80.6	33.3
678.374	886.488	VILI_HUMAN.IENLELVPVDSK.+2y8.light	80.6	33.3
678.374	757.445	VILI_HUMAN.IENLELVPVDSK.+2y7.light	80.6	33.3
538.28	561.23	VILI_HUMAN.YNGEPVQIR.+2b5.light	70.4	28.2
538.28	660.299	VILI_HUMAN.YNGEPVQIR.+2b6.light	70.4	28.2
538.28	788.357	VILI_HUMAN.YNGEPVQIR.+2b7.light	70.4	28.2
538.28	798.447	VILI_HUMAN.YNGEPVQIR.+2y7.light	70.4	28.2
538.28	741.425	VILI_HUMAN.YNGEPVQIR.+2y6.light	70.4	28.2
538.28	612.383	VILI_HUMAN.YNGEPVQIR.+2y5.light	70.4	28.2
595.294	673.315	VILI_HUMAN.TNNLETGPSTR.+2b6.light	74.5	30.3
595.294	730.337	VILI_HUMAN.TNNLETGPSTR.+2b7.light	74.5	30.3
595.294	827.389	VILI_HUMAN.TNNLETGPSTR.+2b8.light	74.5	30.3
595.294	860.447	VILI_HUMAN.TNNLETGPSTR.+2y8.light	74.5	30.3
595.294	747.363	VILI_HUMAN.TNNLETGPSTR.+2y7.light	74.5	30.3
595.294	618.321	VILI_HUMAN.TNNLETGPSTR.+2y6.light	74.5	30.3
395.216	447.224	VILI_HUMAN.AFEVPAR.+2b4.light	59.9	23.1
395.216	544.277	VILI_HUMAN.AFEVPAR.+2b5.light	59.9	23.1
395.216	615.314	VILI_HUMAN.AFEVPAR.+2b6.light	59.9	23.1
395.216	718.388	VILI_HUMAN.AFEVPAR.+2y6.light	59.9	23.1
395.216	571.32	VILI_HUMAN.AFEVPAR.+2y5.light	59.9	23.1
395.216	442.277	VILI_HUMAN.AFEVPAR.+2y4.light	59.9	23.1
740.893	761.358	VILI_HUMAN.ANFLNSNDVFVLK.+2b7.light	85.1	35.5
740.893	876.385	VILI_HUMAN.ANFLNSNDVFVLK.+2b8.light	85.1	35.5
740.893	975.453	VILI_HUMAN.ANFLNSNDVFVLK.+2b9.light	85.1	35.5
740.893	1035.55	VILI_HUMAN.ANFLNSNDVFVLK.+2y9.light	85.1	35.5
740.893	921.504	VILI_HUMAN.ANFLNSNDVFVLK.+2y8.light	85.1	35.5
740.893	834.472	VILI_HUMAN.ANFLNSNDVFVLK.+2y7.light	85.1	35.5
555.824	653.314	VILI_HUMAN.DPETPIIVVK.+2b6.light	71.6	28.9
555.824	766.398	VILI_HUMAN.DPETPIIVVK.+2b7.light	71.6	28.9
555.824	865.467	VILI_HUMAN.DPETPIIVVK.+2b8.light	71.6	28.9
555.824	769.518	VILI_HUMAN.DPETPIIVVK.+2y7.light	71.6	28.9
555.824	668.471	VILI_HUMAN.DPETPIIVVK.+2y6.light	71.6	28.9
555.824	571.418	VILI_HUMAN.DPETPIIVVK.+2y5.light	71.6	28.9
377.685	380.145	VILI_HUMAN.SYEDLK.+2b3.light	58.7	22.5
377.685	495.172	VILI_HUMAN.SYEDLK.+2b4.light	58.7	22.5
377.685	608.256	VILI_HUMAN.SYEDLK.+2b5.light	58.7	22.5
377.685	667.33	VILI_HUMAN.SYEDLK.+2y5.light	58.7	22.5
377.685	504.266	VILI_HUMAN.SYEDLK.+2y4.light	58.7	22.5
373.693	485.235	VILI_HUMAN.AELGNSR.+2b5.light	58.4	22.3
373.693	572.267	VILI_HUMAN.AELGNSR.+2b6.light	58.4	22.3
373.693	546.299	VILI_HUMAN.AELGNSR.+2y5.light	58.4	22.3
373.693	433.215	VILI_HUMAN.AELGNSR.+2y4.light	58.4	22.3
373.693	376.194	VILI_HUMAN.AELGNSR.+2y3.light	58.4	22.3
731.365	802.373	VILI_HUMAN.DWSQITAEVTSPK.+2b7.light	84.4	35.2
731.365	931.416	VILI_HUMAN.DWSQITAEVTSPK.+2b8.light	84.4	35.2
731.365	1030.48	VILI_HUMAN.DWSQITAEVTSPK.+2b9.light	84.4	35.2
731.365	945.525	VILI_HUMAN.DWSQITAEVTSPK.+2y9.light	84.4	35.2
731.365	832.441	VILI_HUMAN.DWSQITAEVTSPK.+2y8.light	84.4	35.2
731.365	731.393	VILI_HUMAN.DWSQITAEVTSPK.+2y7.light	84.4	35.2
563.755	607.254	GLRX1_HUMAN.MAQEFVNC[CAM]K.+2b5.light	72.2	29.2
563.755	706.323	GLRX1_HUMAN.MAQEFVNC[CAM]K.+2b6.light	72.2	29.2
563.755	820.366	GLRX1_HUMAN.MAQEFVNC[CAM]K.+2b7.light	72.2	29.2
563.755	924.424	GLRX1_HUMAN.MAQEFVNC[CAM]K.+2y7.light	72.2	29.2
563.755	796.366	GLRX1_HUMAN.MAQEFVNC[CAM]K.+2y6.light	72.2	29.2
563.755	667.323	GLRX1_HUMAN.MAQEFVNC[CAM]K.+2y5.light	72.2	29.2
271.668	339.203	GLRX1_HUMAN.IQPGK.+2b3.light	50.9	18.6
271.668	396.224	GLRX1_HUMAN.IQPGK.+2b4.light	50.9	18.6
271.668	429.246	GLRX1_HUMAN.IQPGK.+2y4.light	50.9	18.6
271.668	301.187	GLRX1_HUMAN.IQPGK.+2y3.light	50.9	18.6
282.181	360.228	GLRX1_HUMAN.VFIGK.+2b3.light	51.7	19
282.181	417.25	GLRX1_HUMAN.VFIGK.+2b4.light	51.7	19
282.181	464.287	GLRX1_HUMAN.VFIGK.+2y4.light	51.7	19
282.181	317.218	GLRX1_HUMAN.VFIGK.+2y3.light	51.7	19
315.184	370.208	GLRX1_HUMAN.QIGALQ.+2b4.light	54.1	20.2
315.184	483.293	GLRX1_HUMAN.QIGALQ.+2b5.light	54.1	20.2
315.184	501.303	GLRX1_HUMAN.QIGALQ.+2y5.light	54.1	20.2
315.184	388.219	GLRX1_HUMAN.QIGALQ.+2y4.light	54.1	20.2
315.184	331.198	GLRX1_HUMAN.QIGALQ.+2y3.light	54.1	20.2
581.772	633.251	NKRF_HUMAN.QEDPYGPQTK.+2b5.light	73.5	29.8
581.772	690.273	NKRF_HUMAN.QEDPYGPQTK.+2b6.light	73.5	29.8
581.772	787.326	NKRF_HUMAN.QEDPYGPQTK.+2b7.light	73.5	29.8
581.772	905.436	NKRF_HUMAN.QEDPYGPQTK.+2y8.light	73.5	29.8
581.772	790.409	NKRF_HUMAN.QEDPYGPQTK.+2y7.light	73.5	29.8
581.772	693.357	NKRF_HUMAN.QEDPYGPQTK.+2y6.light	73.5	29.8
414.219	439.198	NKRF_HUMAN.QYFIEK.+2b3.light	61.3	23.8
414.219	552.282	NKRF_HUMAN.QYFIEK.+2b4.light	61.3	23.8
414.219	681.324	NKRF_HUMAN.QYFIEK.+2b5.light	61.3	23.8
414.219	699.371	NKRF_HUMAN.QYFIEK.+2y5.light	61.3	23.8
414.219	536.308	NKRF_HUMAN.QYFIEK.+2y4.light	61.3	23.8
416.75	500.308	NKRF_HUMAN.LTATIWK.+2b5.light	61.5	23.9
416.75	686.387	NKRF_HUMAN.LTATIWK.+2b6.light	61.5	23.9
416.75	618.361	NKRF_HUMAN.LTATIWK.+2y5.light	61.5	23.9
416.75	547.324	NKRF_HUMAN.LTATIWK.+2y4.light	61.5	23.9
416.75	446.276	NKRF_HUMAN.LTATIWK.+2y3.light	61.5	23.9
654.845	718.341	NKRF_HUMAN.TNPEYIYAPLK.+2b6.light	78.9	32.4
654.845	881.404	NKRF_HUMAN.TNPEYIYAPLK.+2b7.light	78.9	32.4
654.845	952.441	NKRF_HUMAN.TNPEYIYAPLK.+2b8.light	78.9	32.4
654.845	996.54	NKRF_HUMAN.TNPEYIYAPLK.+2y8.light	78.9	32.4
654.845	867.497	NKRF_HUMAN.TNPEYIYAPLK.+2y7.light	78.9	32.4
654.845	704.434	NKRF_HUMAN.TNPEYIYAPLK.+2y6.light	78.9	32.4
490.277	508.277	NKRF_HUMAN.EIPPADIPK.+2b5.light	66.9	26.5
490.277	623.304	NKRF_HUMAN.EIPPADIPK.+2b6.light	66.9	26.5
490.277	736.388	NKRF_HUMAN.EIPPADIPK.+2b7.light	66.9	26.5
490.277	737.419	NKRF_HUMAN.EIPPADIPK.+2y7.light	66.9	26.5
490.277	640.366	NKRF_HUMAN.EIPPADIPK.+2y6.light	66.9	26.5
490.277	543.314	NKRF_HUMAN.EIPPADIPK.+2y5.light	66.9	26.5
366.219	415.219	NKRF_HUMAN.ATELAVK.+2b4.light	57.8	22
366.219	486.256	NKRF_HUMAN.ATELAVK.+2b5.light	57.8	22
366.219	585.324	NKRF_HUMAN.ATELAVK.+2b6.light	57.8	22
366.219	660.393	NKRF_HUMAN.ATELAVK.+2y6.light	57.8	22
366.219	559.345	NKRF_HUMAN.ATELAVK.+2y5.light	57.8	22
366.219	430.302	NKRF_HUMAN.ATELAVK.+2y4.light	57.8	22
510.772	591.277	NKRF_HUMAN.TQPTYPSVK.+2b5.light	68.4	27.2
510.772	688.33	NKRF_HUMAN.TQPTYPSVK.+2b6.light	68.4	27.2
510.772	775.362	NKRF_HUMAN.TQPTYPSVK.+2b7.light	68.4	27.2
510.772	791.43	NKRF_HUMAN.TQPTYPSVK.+2y7.light	68.4	27.2
510.772	694.377	NKRF_HUMAN.TQPTYPSVK.+2y6.light	68.4	27.2
510.772	593.329	NKRF_HUMAN.TQPTYPSVK.+2y5.light	68.4	27.2
469.235	492.209	NKRF_HUMAN.YEAAGEAVK.+2b5.light	65.3	25.7
469.235	621.251	NKRF_HUMAN.YEAAGEAVK.+2b6.light	65.3	25.7
469.235	692.289	NKRF_HUMAN.YEAAGEAVK.+2b7.light	65.3	25.7
469.235	645.357	NKRF_HUMAN.YEAAGEAVK.+2y7.light	65.3	25.7
469.235	574.32	NKRF_HUMAN.YEAAGEAVK.+2y6.light	65.3	25.7
469.235	503.282	NKRF_HUMAN.YEAAGEAVK.+2y5.light	65.3	25.7
358.688	485.235	NKRF_HUMAN.NEIQGR.+2b4.light	57.3	21.8
358.688	542.257	NKRF_HUMAN.NEIQGR.+2b5.light	57.3	21.8
358.688	602.326	NKRF_HUMAN.NEIQGR.+2y5.light	57.3	21.8
358.688	473.283	NKRF_HUMAN.NEIQGR.+2y4.light	57.3	21.8
358.688	360.199	NKRF_HUMAN.NEIQGR.+2y3.light	57.3	21.8
399.187	417.162	NKRF_HUMAN.SAEEAYK.+2b4.light	60.2	23.2
399.187	488.199	NKRF_HUMAN.SAEEAYK.+2b5.light	60.2	23.2
399.187	651.262	NKRF_HUMAN.SAEEAYK.+2b6.light	60.2	23.2
399.187	710.336	NKRF_HUMAN.SAEEAYK.+2y6.light	60.2	23.2
399.187	639.298	NKRF_HUMAN.SAEEAYK.+2y5.light	60.2	23.2
399.187	510.256	NKRF_HUMAN.SAEEAYK.+2y4.light	60.2	23.2
309.664	331.125	NKRF_HUMAN.SGEGIR.+2b4.light	53.7	20
309.664	444.209	NKRF_HUMAN.SGEGIR.+2b5.light	53.7	20
309.664	531.289	NKRF_HUMAN.SGEGIR.+2y5.light	53.7	20
309.664	474.267	NKRF_HUMAN.SGEGIR.+2y4.light	53.7	20
309.664	345.224	NKRF_HUMAN.SGEGIR.+2y3.light	53.7	20
336.7	340.187	NKRF_HUMAN.EPISVK.+2b3.light	55.7	21
336.7	427.219	NKRF_HUMAN.EPISVK.+2b4.light	55.7	21
336.7	526.287	NKRF_HUMAN.EPISVK.+2b5.light	55.7	21
336.7	543.35	NKRF_HUMAN.EPISVK.+2y5.light	55.7	21
336.7	446.297	NKRF_HUMAN.EPISVK.+2y4.light	55.7	21
808.404	929.473	APBP2_HUMAN.SLPENIQFDVYYK.+2b8.light	90	38
808.404	1044.5	APBP2_HUMAN.SLPENIQFDVYYK.+2b9.light	90	38
808.404	1143.57	APBP2_HUMAN.SLPENIQFDVYYK.+2b10.light	90	38
808.404	1075.55	APBP2_HUMAN.SLPENIQFDVYYK.+2y8.light	90	38
808.404	962.462	APBP2_HUMAN.SLPENIQFDVYYK.+2y7.light	90	38
808.404	834.403	APBP2_HUMAN.SLPENIQFDVYYK.+2y6.light	90	38
382.706	405.213	APBP2_HUMAN.LYQQGR.+2b3.light	59	22.6
382.706	533.272	APBP2_HUMAN.LYQQGR.+2b4.light	59	22.6
382.706	590.293	APBP2_HUMAN.LYQQGR.+2b5.light	59	22.6
382.706	651.321	APBP2_HUMAN.LYQQGR.+2y5.light	59	22.6
382.706	488.258	APBP2_HUMAN.LYQQGR.+2y4.light	59	22.6
464.279	472.24	APBP2_HUMAN.EITAGLPVK.+2b5.light	65	25.6
464.279	585.324	APBP2_HUMAN.EITAGLPVK.+2b6.light	65	25.6
464.279	682.377	APBP2_HUMAN.EITAGLPVK.+2b7.light	65	25.6
464.279	685.424	APBP2_HUMAN.EITAGLPVK.+2y7.light	65	25.6
464.279	584.377	APBP2_HUMAN.EITAGLPVK.+2y6.light	65	25.6
464.279	513.34	APBP2_HUMAN.EITAGLPVK.+2y5.light	65	25.6
400.255	413.239	APBP2_HUMAN.VVVDVLR.+2b4.light	60.3	23.3
400.255	512.308	APBP2_HUMAN.VVVDVLR.+2b5.light	60.3	23.3
400.255	625.392	APBP2_HUMAN.VVVDVLR.+2b6.light	60.3	23.3
400.255	700.435	APBP2_HUMAN.VVVDVLR.+2y6.light	60.3	23.3
400.255	601.367	APBP2_HUMAN.VVVDVLR.+2y5.light	60.3	23.3
400.255	502.298	APBP2_HUMAN.VVVDVLR.+2y4.light	60.3	23.3
361.695	462.235	APBP2_HUMAN.QSVFGGK.+2b4.light	57.5	21.9
361.695	519.256	APBP2_HUMAN.QSVFGGK.+2b5.light	57.5	21.9
361.695	576.278	APBP2_HUMAN.QSVFGGK.+2b6.light	57.5	21.9
361.695	594.325	APBP2_HUMAN.QSVFGGK.+2y6.light	57.5	21.9
361.695	507.293	APBP2_HUMAN.QSVFGGK.+2y5.light	57.5	21.9
361.695	408.224	APBP2_HUMAN.QSVFGGK.+2y4.light	57.5	21.9
600.798	648.335	APBP2_HUMAN.LYNSIGNYEK.+2b6.light	74.9	30.5
600.798	762.378	APBP2_HUMAN.LYNSIGNYEK.+2b7.light	74.9	30.5
600.798	925.441	APBP2_HUMAN.LYNSIGNYEK.+2b8.light	74.9	30.5
600.798	810.399	APBP2_HUMAN.LYNSIGNYEK.+2y7.light	74.9	30.5
600.798	723.367	APBP2_HUMAN.LYNSIGNYEK.+2y6.light	74.9	30.5
600.798	610.283	APBP2_HUMAN.LYNSIGNYEK.+2y5.light	74.9	30.5
371.732	440.287	PPE2_HUMAN.AAALIQR.+2b5.light	58.2	22.2
371.732	568.345	PPE2_HUMAN.AAALIQR.+2b6.light	58.2	22.2
371.732	600.383	PPE2_HUMAN.AAALIQR.+2y5.light	58.2	22.2
371.732	529.346	PPE2_HUMAN.AAALIQR.+2y4.light	58.2	22.2
371.732	416.262	PPE2_HUMAN.AAALIQR.+2y3.light	58.2	22.2
390.698	491.25	PPE2_HUMAN.IFTEDR.+2b4.light	59.6	22.9
390.698	606.277	PPE2_HUMAN.IFTEDR.+2b5.light	59.6	22.9
390.698	667.305	PPE2_HUMAN.IFTEDR.+2y5.light	59.6	22.9
390.698	520.236	PPE2_HUMAN.IFTEDR.+2y4.light	59.6	22.9
390.698	419.188	PPE2_HUMAN.IFTEDR.+2y3.light	59.6	22.9
435.227	469.241	PPE2_HUMAN.NGLPSPER.+2b5.light	62.8	24.5
435.227	566.293	PPE2_HUMAN.NGLPSPER.+2b6.light	62.8	24.5
435.227	695.336	PPE2_HUMAN.NGLPSPER.+2b7.light	62.8	24.5
435.227	698.383	PPE2_HUMAN.NGLPSPER.+2y6.light	62.8	24.5
435.227	585.299	PPE2_HUMAN.NGLPSPER.+2y5.light	62.8	24.5
435.227	488.246	PPE2_HUMAN.NGLPSPER.+2y4.light	62.8	24.5
659.807	668.304	PPE2_HUMAN.SYVFNGDFVDR.+2b6.light	79.2	32.6
659.807	783.331	PPE2_HUMAN.SYVFNGDFVDR.+2b7.light	79.2	32.6
659.807	930.399	PPE2_HUMAN.SYVFNGDFVDR.+2b8.light	79.2	32.6
659.807	969.442	PPE2_HUMAN.SYVFNGDFVDR.+2y8.light	79.2	32.6
659.807	822.374	PPE2_HUMAN.SYVFNGDFVDR.+2y7.light	79.2	32.6
659.807	708.331	PPE2_HUMAN.SYVFNGDFVDR.+2y6.light	79.2	32.6
836.428	924.457	PPE2_HUMAN.SSAQGPIPWFLPESR.+2b9.light	92.1	39
836.428	1071.53	PPE2_HUMAN.SSAQGPIPWFLPESR.+2b10.light	92.1	39
836.428	1184.61	PPE2_HUMAN.SSAQGPIPWFLPESR.+2b11.light	92.1	39
836.428	1144.61	PPE2_HUMAN.SSAQGPIPWFLPESR.+2y9.light	92.1	39
836.428	1031.53	PPE2_HUMAN.SSAQGPIPWFLPESR.+2y8.light	92.1	39
836.428	934.478	PPE2_HUMAN.SSAQGPIPWFLPESR.+2y7.light	92.1	39
428.748	472.24	PPE2_HUMAN.SLPSSPLR.+2b5.light	62.4	24.3
428.748	569.293	PPE2_HUMAN.SLPSSPLR.+2b6.light	62.4	24.3
428.748	682.377	PPE2_HUMAN.SLPSSPLR.+2b7.light	62.4	24.3
428.748	656.373	PPE2_HUMAN.SLPSSPLR.+2y6.light	62.4	24.3
428.748	559.32	PPE2_HUMAN.SLPSSPLR.+2y5.light	62.4	24.3
428.748	472.288	PPE2_HUMAN.SLPSSPLR.+2y4.light	62.4	24.3
531.277	645.309	PPE2_HUMAN.SSVELELER.+2b6.light	69.8	28
531.277	758.393	PPE2_HUMAN.SSVELELER.+2b7.light	69.8	28
531.277	887.436	PPE2_HUMAN.SSVELELER.+2b8.light	69.8	28
531.277	788.415	PPE2_HUMAN.SSVELELER.+2y6.light	69.8	28
531.277	659.372	PPE2_HUMAN.SSVELELER.+2y5.light	69.8	28
531.277	546.288	PPE2_HUMAN.SSVELELER.+2y4.light	69.8	28
572.322	611.351	PPE2_HUMAN.QQAGLLVTGEK.+2b6.light	72.8	29.5
572.322	710.42	PPE2_HUMAN.QQAGLLVTGEK.+2b7.light	72.8	29.5
572.322	811.467	PPE2_HUMAN.QQAGLLVTGEK.+2b8.light	72.8	29.5
572.322	816.483	PPE2_HUMAN.QQAGLLVTGEK.+2y8.light	72.8	29.5
572.322	759.461	PPE2_HUMAN.QQAGLLVTGEK.+2y7.light	72.8	29.5
572.322	646.377	PPE2_HUMAN.QQAGLLVTGEK.+2y6.light	72.8	29.5
661.297	777.29	PPE2_HUMAN.SASEADSEAGELR.+2b8.light	79.3	32.7
661.297	848.327	PPE2_HUMAN.SASEADSEAGELR.+2b9.light	79.3	32.7
661.297	905.348	PPE2_HUMAN.SASEADSEAGELR.+2b10.light	79.3	32.7
661.297	876.406	PPE2_HUMAN.SASEADSEAGELR.+2y8.light	79.3	32.7
661.297	761.379	PPE2_HUMAN.SASEADSEAGELR.+2y7.light	79.3	32.7
661.297	674.347	PPE2_HUMAN.SASEADSEAGELR.+2y6.light	79.3	32.7
402.217	445.193	PPE2_HUMAN.VEESALR.+2b4.light	60.4	23.3
402.217	516.23	PPE2_HUMAN.VEESALR.+2b5.light	60.4	23.3
402.217	629.314	PPE2_HUMAN.VEESALR.+2b6.light	60.4	23.3
402.217	704.357	PPE2_HUMAN.VEESALR.+2y6.light	60.4	23.3
402.217	575.315	PPE2_HUMAN.VEESALR.+2y5.light	60.4	23.3
402.217	446.272	PPE2_HUMAN.VEESALR.+2y4.light	60.4	23.3
783.412	885.468	PPE2_HUMAN.ENIQSSLLETLYR.+2b8.light	88.2	37.1
783.412	1014.51	PPE2_HUMAN.ENIQSSLLETLYR.+2b9.light	88.2	37.1
783.412	1115.56	PPE2_HUMAN.ENIQSSLLETLYR.+2b10.light	88.2	37.1
783.412	994.557	PPE2_HUMAN.ENIQSSLLETLYR.+2y8.light	88.2	37.1
783.412	907.525	PPE2_HUMAN.ENIQSSLLETLYR.+2y7.light	88.2	37.1
783.412	794.441	PPE2_HUMAN.ENIQSSLLETLYR.+2y6.light	88.2	37.1
490.264	545.257	PPE2_HUMAN.SNLETIFR.+2b5.light	66.9	26.5
490.264	658.341	PPE2_HUMAN.SNLETIFR.+2b6.light	66.9	26.5
490.264	805.409	PPE2_HUMAN.SNLETIFR.+2b7.light	66.9	26.5
490.264	778.446	PPE2_HUMAN.SNLETIFR.+2y6.light	66.9	26.5
490.264	665.362	PPE2_HUMAN.SNLETIFR.+2y5.light	66.9	26.5
490.264	536.319	PPE2_HUMAN.SNLETIFR.+2y4.light	66.9	26.5
362.187	463.219	PPE2_HUMAN.SIDFNK.+2b4.light	57.5	21.9
362.187	577.262	PPE2_HUMAN.SIDFNK.+2b5.light	57.5	21.9
362.187	636.335	PPE2_HUMAN.SIDFNK.+2y5.light	57.5	21.9
362.187	523.251	PPE2_HUMAN.SIDFNK.+2y4.light	57.5	21.9
362.187	408.224	PPE2_HUMAN.SIDFNK.+2y3.light	57.5	21.9
478.264	555.241	RASL2_HUMAN.VDNEPIIR.+2b5.light	66	26.1
478.264	668.325	RASL2_HUMAN.VDNEPIIR.+2b6.light	66	26.1
478.264	781.409	RASL2_HUMAN.VDNEPIIR.+2b7.light	66	26.1
478.264	741.425	RASL2_HUMAN.VDNEPIIR.+2y6.light	66	26.1
478.264	627.382	RASL2_HUMAN.VDNEPIIR.+2y5.light	66	26.1
478.264	498.34	RASL2_HUMAN.VDNEPIIR.+2y4.light	66	26.1
353.2	373.208	RASL2_HUMAN.TATVWK.+2b4.light	56.9	21.6
353.2	559.287	RASL2_HUMAN.TATVWK.+2b5.light	56.9	21.6
353.2	604.345	RASL2_HUMAN.TATVWK.+2y5.light	56.9	21.6
353.2	533.308	RASL2_HUMAN.TATVWK.+2y4.light	56.9	21.6
353.2	432.261	RASL2_HUMAN.TATVWK.+2y3.light	56.9	21.6
323.674	330.13	RASL2_HUMAN.DDVIGK.+2b3.light	54.7	20.5
323.674	443.214	RASL2_HUMAN.DDVIGK.+2b4.light	54.7	20.5
323.674	500.235	RASL2_HUMAN.DDVIGK.+2b5.light	54.7	20.5
323.674	531.314	RASL2_HUMAN.DDVIGK.+2y5.light	54.7	20.5
323.674	416.287	RASL2_HUMAN.DDVIGK.+2y4.light	54.7	20.5
347.182	377.146	RASL2_HUMAN.NDFLGK.+2b3.light	56.4	21.4
347.182	490.23	RASL2_HUMAN.NDFLGK.+2b4.light	56.4	21.4
347.182	547.251	RASL2_HUMAN.NDFLGK.+2b5.light	56.4	21.4
347.182	579.314	RASL2_HUMAN.NDFLGK.+2y5.light	56.4	21.4
347.182	464.287	RASL2_HUMAN.NDFLGK.+2y4.light	56.4	21.4
414.751	427.255	RASL2_HUMAN.VVIDVQR.+2b4.light	61.4	23.8
414.751	526.324	RASL2_HUMAN.VVIDVQR.+2b5.light	61.4	23.8
414.751	654.382	RASL2_HUMAN.VVIDVQR.+2b6.light	61.4	23.8
414.751	729.425	RASL2_HUMAN.VVIDVQR.+2y6.light	61.4	23.8
414.751	630.357	RASL2_HUMAN.VVIDVQR.+2y5.light	61.4	23.8
414.751	517.273	RASL2_HUMAN.VVIDVQR.+2y4.light	61.4	23.8
408.217	454.23	RASL2_HUMAN.LQPDQSK.+2b4.light	60.9	23.6
408.217	582.288	RASL2_HUMAN.LQPDQSK.+2b5.light	60.9	23.6
408.217	669.32	RASL2_HUMAN.LQPDQSK.+2b6.light	60.9	23.6
408.217	702.342	RASL2_HUMAN.LQPDQSK.+2y6.light	60.9	23.6
408.217	574.283	RASL2_HUMAN.LQPDQSK.+2y5.light	60.9	23.6
408.217	477.23	RASL2_HUMAN.LQPDQSK.+2y4.light	60.9	23.6
501.285	515.246	RASL2_HUMAN.QDVATNLLK.+2b5.light	67.7	26.9
501.285	629.289	RASL2_HUMAN.QDVATNLLK.+2b6.light	67.7	26.9
501.285	742.373	RASL2_HUMAN.QDVATNLLK.+2b7.light	67.7	26.9
501.285	758.477	RASL2_HUMAN.QDVATNLLK.+2y7.light	67.7	26.9
501.285	659.409	RASL2_HUMAN.QDVATNLLK.+2y6.light	67.7	26.9
501.285	588.372	RASL2_HUMAN.QDVATNLLK.+2y5.light	67.7	26.9
804.935	864.45	RASL2_HUMAN.DFLDLLFQLELSR.+2b7.light	89.8	37.8
804.935	992.509	RASL2_HUMAN.DFLDLLFQLELSR.+2b8.light	89.8	37.8
804.935	1105.59	RASL2_HUMAN.DFLDLLFQLELSR.+2b9.light	89.8	37.8
804.935	1118.66	RASL2_HUMAN.DFLDLLFQLELSR.+2y9.light	89.8	37.8
804.935	1005.57	RASL2_HUMAN.DFLDLLFQLELSR.+2y8.light	89.8	37.8
804.935	892.489	RASL2_HUMAN.DFLDLLFQLELSR.+2y7.light	89.8	37.8
534.77	634.268	RASL2_HUMAN.TSETNTLFR.+2b6.light	70.1	28.1
534.77	747.352	RASL2_HUMAN.TSETNTLFR.+2b7.light	70.1	28.1
534.77	894.42	RASL2_HUMAN.TSETNTLFR.+2b8.light	70.1	28.1
534.77	751.41	RASL2_HUMAN.TSETNTLFR.+2y6.light	70.1	28.1
534.77	650.362	RASL2_HUMAN.TSETNTLFR.+2y5.light	70.1	28.1
534.77	536.319	RASL2_HUMAN.TSETNTLFR.+2y4.light	70.1	28.1
353.69	402.198	RASL2_HUMAN.SNSLASK.+2b4.light	56.9	21.6
353.69	473.235	RASL2_HUMAN.SNSLASK.+2b5.light	56.9	21.6
353.69	560.267	RASL2_HUMAN.SNSLASK.+2b6.light	56.9	21.6
353.69	619.341	RASL2_HUMAN.SNSLASK.+2y6.light	56.9	21.6
353.69	505.298	RASL2_HUMAN.SNSLASK.+2y5.light	56.9	21.6
353.69	418.266	RASL2_HUMAN.SNSLASK.+2y4.light	56.9	21.6
386.271	441.307	RASL2_HUMAN.TLLLLAK.+2b4.light	59.3	22.8
386.271	554.391	RASL2_HUMAN.TLLLLAK.+2b5.light	59.3	22.8
386.271	625.428	RASL2_HUMAN.TLLLLAK.+2b6.light	59.3	22.8
386.271	670.486	RASL2_HUMAN.TLLLLAK.+2y6.light	59.3	22.8
386.271	557.402	RASL2_HUMAN.TLLLLAK.+2y5.light	59.3	22.8
386.271	444.318	RASL2_HUMAN.TLLLLAK.+2y4.light	59.3	22.8
372.224	484.251	RASL2_HUMAN.QGVAQLK.+2b5.light	58.3	22.3
372.224	597.335	RASL2_HUMAN.QGVAQLK.+2b6.light	58.3	22.3
372.224	558.361	RASL2_HUMAN.QGVAQLK.+2y5.light	58.3	22.3
372.224	459.293	RASL2_HUMAN.QGVAQLK.+2y4.light	58.3	22.3
372.224	388.255	RASL2_HUMAN.QGVAQLK.+2y3.light	58.3	22.3
444.725	473.188	RASL2_HUMAN.DELDLQR.+2b4.light	63.5	24.9
444.725	586.272	RASL2_HUMAN.DELDLQR.+2b5.light	63.5	24.9
444.725	714.33	RASL2_HUMAN.DELDLQR.+2b6.light	63.5	24.9
444.725	773.415	RASL2_HUMAN.DELDLQR.+2y6.light	63.5	24.9
444.725	644.373	RASL2_HUMAN.DELDLQR.+2y5.light	63.5	24.9
444.725	531.289	RASL2_HUMAN.DELDLQR.+2y4.light	63.5	24.9
779.391	873.395	RASL2_HUMAN.ELSGGAEAGTVPTSPGK.+2b10.light	87.9	36.9
779.391	972.463	RASL2_HUMAN.ELSGGAEAGTVPTSPGK.+2b11.light	87.9	36.9
779.391	1069.52	RASL2_HUMAN.ELSGGAEAGTVPTSPGK.+2b12.light	87.9	36.9
779.391	914.494	RASL2_HUMAN.ELSGGAEAGTVPTSPGK.+2y10.light	87.9	36.9
779.391	843.457	RASL2_HUMAN.ELSGGAEAGTVPTSPGK.+2y9.light	87.9	36.9
779.391	786.436	RASL2_HUMAN.ELSGGAEAGTVPTSPGK.+2y8.light	87.9	36.9
372.224	456.245	RASL2_HUMAN.VLQDLR.+2b4.light	58.3	22.3
372.224	569.329	RASL2_HUMAN.VLQDLR.+2b5.light	58.3	22.3
372.224	644.373	RASL2_HUMAN.VLQDLR.+2y5.light	58.3	22.3
372.224	531.289	RASL2_HUMAN.VLQDLR.+2y4.light	58.3	22.3
372.224	403.23	RASL2_HUMAN.VLQDLR.+2y3.light	58.3	22.3
544.77	586.283	CKP2L_HUMAN.QQLTDQGNGK.+2b5.light	70.8	28.5
544.77	714.342	CKP2L_HUMAN.QQLTDQGNGK.+2b6.light	70.8	28.5
544.77	771.363	CKP2L_HUMAN.QQLTDQGNGK.+2b7.light	70.8	28.5
544.77	832.416	CKP2L_HUMAN.QQLTDQGNGK.+2y8.light	70.8	28.5
544.77	719.332	CKP2L_HUMAN.QQLTDQGNGK.+2y7.light	70.8	28.5
544.77	618.284	CKP2L_HUMAN.QQLTDQGNGK.+2y6.light	70.8	28.5
721.38	811.456	CKP2L_HUMAN.ENLLDILTEPER.+2b7.light	83.7	34.8
721.38	912.504	CKP2L_HUMAN.ENLLDILTEPER.+2b8.light	83.7	34.8
721.38	1041.55	CKP2L_HUMAN.ENLLDILTEPER.+2b9.light	83.7	34.8
721.38	972.5	CKP2L_HUMAN.ENLLDILTEPER.+2y8.light	83.7	34.8
721.38	857.473	CKP2L_HUMAN.ENLLDILTEPER.+2y7.light	83.7	34.8
721.38	744.389	CKP2L_HUMAN.ENLLDILTEPER.+2y6.light	83.7	34.8
329.2	414.235	CKP2L_HUMAN.NSLVPK.+2b4.light	55.1	20.7
329.2	511.287	CKP2L_HUMAN.NSLVPK.+2b5.light	55.1	20.7
329.2	543.35	CKP2L_HUMAN.NSLVPK.+2y5.light	55.1	20.7
329.2	456.318	CKP2L_HUMAN.NSLVPK.+2y4.light	55.1	20.7
329.2	343.234	CKP2L_HUMAN.NSLVPK.+2y3.light	55.1	20.7
452.759	475.215	CKP2L_HUMAN.SSVNSAVLK.+2b5.light	64.1	25.2
452.759	546.252	CKP2L_HUMAN.SSVNSAVLK.+2b6.light	64.1	25.2
452.759	645.32	CKP2L_HUMAN.SSVNSAVLK.+2b7.light	64.1	25.2
452.759	730.446	CKP2L_HUMAN.SSVNSAVLK.+2y7.light	64.1	25.2
452.759	631.377	CKP2L_HUMAN.SSVNSAVLK.+2y6.light	64.1	25.2
452.759	517.334	CKP2L_HUMAN.SSVNSAVLK.+2y5.light	64.1	25.2
526.262	561.267	CKP2L_HUMAN.QFVGETQSR.+2b5.light	69.5	27.8
526.262	662.314	CKP2L_HUMAN.QFVGETQSR.+2b6.light	69.5	27.8
526.262	790.373	CKP2L_HUMAN.QFVGETQSR.+2b7.light	69.5	27.8
526.262	776.39	CKP2L_HUMAN.QFVGETQSR.+2y7.light	69.5	27.8
526.262	677.321	CKP2L_HUMAN.QFVGETQSR.+2y6.light	69.5	27.8
526.262	620.3	CKP2L_HUMAN.QFVGETQSR.+2y5.light	69.5	27.8
359.696	457.241	CKP2L_HUMAN.SQQLSR.+2b4.light	57.3	21.8
359.696	544.273	CKP2L_HUMAN.SQQLSR.+2b5.light	57.3	21.8
359.696	631.352	CKP2L_HUMAN.SQQLSR.+2y5.light	57.3	21.8
359.696	503.294	CKP2L_HUMAN.SQQLSR.+2y4.light	57.3	21.8
359.696	375.235	CKP2L_HUMAN.SQQLSR.+2y3.light	57.3	21.8
490.246	548.271	CKP2L_HUMAN.SYPVTEQR.+2b5.light	66.9	26.5
490.246	677.314	CKP2L_HUMAN.SYPVTEQR.+2b6.light	66.9	26.5
490.246	805.373	CKP2L_HUMAN.SYPVTEQR.+2b7.light	66.9	26.5
490.246	729.389	CKP2L_HUMAN.SYPVTEQR.+2y6.light	66.9	26.5
490.246	632.336	CKP2L_HUMAN.SYPVTEQR.+2y5.light	66.9	26.5
490.246	533.268	CKP2L_HUMAN.SYPVTEQR.+2y4.light	66.9	26.5
777.881	803.43	CKP2L_HUMAN.TYPSLLQGEYNNR.+2b7.light	87.8	36.9
777.881	860.451	CKP2L_HUMAN.TYPSLLQGEYNNR.+2b8.light	87.8	36.9
777.881	989.494	CKP2L_HUMAN.TYPSLLQGEYNNR.+2b9.light	87.8	36.9
777.881	1106.56	CKP2L_HUMAN.TYPSLLQGEYNNR.+2y9.light	87.8	36.9
777.881	993.475	CKP2L_HUMAN.TYPSLLQGEYNNR.+2y8.light	87.8	36.9
777.881	880.391	CKP2L_HUMAN.TYPSLLQGEYNNR.+2y7.light	87.8	36.9
381.703	414.235	CKP2L_HUMAN.AQTLDSK.+2b4.light	58.9	22.6
381.703	529.262	CKP2L_HUMAN.AQTLDSK.+2b5.light	58.9	22.6
381.703	616.294	CKP2L_HUMAN.AQTLDSK.+2b6.light	58.9	22.6
381.703	691.362	CKP2L_HUMAN.AQTLDSK.+2y6.light	58.9	22.6
381.703	563.304	CKP2L_HUMAN.AQTLDSK.+2y5.light	58.9	22.6
381.703	462.256	CKP2L_HUMAN.AQTLDSK.+2y4.light	58.9	22.6
777.906	803.43	CKP2L_HUMAN.GTFDVIGLYEEAIK.+2b8.light	87.8	36.9
777.906	966.493	CKP2L_HUMAN.GTFDVIGLYEEAIK.+2b9.light	87.8	36.9
777.906	1095.54	CKP2L_HUMAN.GTFDVIGLYEEAIK.+2b10.light	87.8	36.9
777.906	1035.57	CKP2L_HUMAN.GTFDVIGLYEEAIK.+2y9.light	87.8	36.9
777.906	922.488	CKP2L_HUMAN.GTFDVIGLYEEAIK.+2y8.light	87.8	36.9
777.906	865.467	CKP2L_HUMAN.GTFDVIGLYEEAIK.+2y7.light	87.8	36.9
451.241	458.225	CKP2L_HUMAN.EQVTATPR.+2b4.light	64	25.1
451.241	529.262	CKP2L_HUMAN.EQVTATPR.+2b5.light	64	25.1
451.241	630.309	CKP2L_HUMAN.EQVTATPR.+2b6.light	64	25.1
451.241	772.431	CKP2L_HUMAN.EQVTATPR.+2y7.light	64	25.1
451.241	644.373	CKP2L_HUMAN.EQVTATPR.+2y6.light	64	25.1
451.241	545.304	CKP2L_HUMAN.EQVTATPR.+2y5.light	64	25.1
447.282	509.308	CKP2L_HUMAN.LQIGPIPR.+2b5.light	63.7	25
447.282	622.392	CKP2L_HUMAN.LQIGPIPR.+2b6.light	63.7	25
447.282	719.445	CKP2L_HUMAN.LQIGPIPR.+2b7.light	63.7	25
447.282	652.414	CKP2L_HUMAN.LQIGPIPR.+2y6.light	63.7	25
447.282	539.33	CKP2L_HUMAN.LQIGPIPR.+2y5.light	63.7	25
447.282	482.309	CKP2L_HUMAN.LQIGPIPR.+2y4.light	63.7	25
376.203	492.209	BRMS1_HUMAN.QFSELK.+2b4.light	58.5	22.4
376.203	605.293	BRMS1_HUMAN.QFSELK.+2b5.light	58.5	22.4
376.203	623.34	BRMS1_HUMAN.QFSELK.+2y5.light	58.5	22.4
376.203	476.271	BRMS1_HUMAN.QFSELK.+2y4.light	58.5	22.4
376.203	389.239	BRMS1_HUMAN.QFSELK.+2y3.light	58.5	22.4
451.733	471.245	BRMS1_HUMAN.LEEVGAER.+2b4.light	64	25.1
451.733	528.266	BRMS1_HUMAN.LEEVGAER.+2b5.light	64	25.1
451.733	599.304	BRMS1_HUMAN.LEEVGAER.+2b6.light	64	25.1
451.733	789.374	BRMS1_HUMAN.LEEVGAER.+2y7.light	64	25.1
451.733	660.331	BRMS1_HUMAN.LEEVGAER.+2y6.light	64	25.1
451.733	531.289	BRMS1_HUMAN.LEEVGAER.+2y5.light	64	25.1
715.867	788.346	BRMS1_HUMAN.APEYTEPLGGLQR.+2b7.light	83.3	34.6
715.867	901.43	BRMS1_HUMAN.APEYTEPLGGLQR.+2b8.light	83.3	34.6
715.867	958.452	BRMS1_HUMAN.APEYTEPLGGLQR.+2b9.light	83.3	34.6
715.867	970.532	BRMS1_HUMAN.APEYTEPLGGLQR.+2y9.light	83.3	34.6
715.867	869.484	BRMS1_HUMAN.APEYTEPLGGLQR.+2y8.light	83.3	34.6
715.867	740.441	BRMS1_HUMAN.APEYTEPLGGLQR.+2y7.light	83.3	34.6
446.269	469.277	BRMS1_HUMAN.IQVAGIYK.+2b5.light	63.6	24.9
446.269	582.361	BRMS1_HUMAN.IQVAGIYK.+2b6.light	63.6	24.9
446.269	745.424	BRMS1_HUMAN.IQVAGIYK.+2b7.light	63.6	24.9
446.269	650.387	BRMS1_HUMAN.IQVAGIYK.+2y6.light	63.6	24.9
446.269	551.319	BRMS1_HUMAN.IQVAGIYK.+2y5.light	63.6	24.9
446.269	480.282	BRMS1_HUMAN.IQVAGIYK.+2y4.light	63.6	24.9
845.954	960.54	BRMS1_HUMAN.LLLYDTLQGELQER.+2b8.light	92.8	39.3
845.954	1017.56	BRMS1_HUMAN.LLLYDTLQGELQER.+2b9.light	92.8	39.3
845.954	1146.6	BRMS1_HUMAN.LLLYDTLQGELQER.+2b10.light	92.8	39.3
845.954	1073.56	BRMS1_HUMAN.LLLYDTLQGELQER.+2y9.light	92.8	39.3
845.954	972.511	BRMS1_HUMAN.LLLYDTLQGELQER.+2y8.light	92.8	39.3
845.954	859.427	BRMS1_HUMAN.LLLYDTLQGELQER.+2y7.light	92.8	39.3
804.862	860.4	BRMS1_HUMAN.QSLDLSSEWWDDK.+2b8.light	89.8	37.8
804.862	1046.48	BRMS1_HUMAN.QSLDLSSEWWDDK.+2b9.light	89.8	37.8
804.862	1232.56	BRMS1_HUMAN.QSLDLSSEWWDDK.+2b10.light	89.8	37.8
804.862	1052.43	BRMS1_HUMAN.QSLDLSSEWWDDK.+2y8.light	89.8	37.8
804.862	965.4	BRMS1_HUMAN.QSLDLSSEWWDDK.+2y7.light	89.8	37.8
804.862	878.368	BRMS1_HUMAN.QSLDLSSEWWDDK.+2y6.light	89.8	37.8
359.708	400.219	KPCE_HUMAN.IGQTATK.+2b4.light	57.3	21.8
359.708	471.256	KPCE_HUMAN.IGQTATK.+2b5.light	57.3	21.8
359.708	572.304	KPCE_HUMAN.IGQTATK.+2b6.light	57.3	21.8
359.708	605.325	KPCE_HUMAN.IGQTATK.+2y6.light	57.3	21.8
359.708	548.304	KPCE_HUMAN.IGQTATK.+2y5.light	57.3	21.8
359.708	420.245	KPCE_HUMAN.IGQTATK.+2y4.light	57.3	21.8
817.935	903.519	KPCE_HUMAN.VYVIIDLSGSSGEAPK.+2b8.light	90.7	38.3
817.935	960.54	KPCE_HUMAN.VYVIIDLSGSSGEAPK.+2b9.light	90.7	38.3
817.935	1047.57	KPCE_HUMAN.VYVIIDLSGSSGEAPK.+2b10.light	90.7	38.3
817.935	1047.5	KPCE_HUMAN.VYVIIDLSGSSGEAPK.+2y11.light	90.7	38.3
817.935	932.468	KPCE_HUMAN.VYVIIDLSGSSGEAPK.+2y10.light	90.7	38.3
817.935	819.384	KPCE_HUMAN.VYVIIDLSGSSGEAPK.+2y9.light	90.7	38.3
517.787	562.266	KPCE_HUMAN.DFIWGVIGK.+2b4.light	68.9	27.5
517.787	619.287	KPCE_HUMAN.DFIWGVIGK.+2b5.light	68.9	27.5
517.787	718.356	KPCE_HUMAN.DFIWGVIGK.+2b6.light	68.9	27.5
517.787	919.54	KPCE_HUMAN.DFIWGVIGK.+2y8.light	68.9	27.5
517.787	772.472	KPCE_HUMAN.DFIWGVIGK.+2y7.light	68.9	27.5
517.787	659.388	KPCE_HUMAN.DFIWGVIGK.+2y6.light	68.9	27.5
564.319	569.329	KPCE_HUMAN.VLADLGVTPDK.+2b6.light	72.3	29.2
564.319	668.398	KPCE_HUMAN.VLADLGVTPDK.+2b7.light	72.3	29.2
564.319	769.445	KPCE_HUMAN.VLADLGVTPDK.+2b8.light	72.3	29.2
564.319	844.441	KPCE_HUMAN.VLADLGVTPDK.+2y8.light	72.3	29.2
564.319	729.414	KPCE_HUMAN.VLADLGVTPDK.+2y7.light	72.3	29.2
564.319	616.33	KPCE_HUMAN.VLADLGVTPDK.+2y6.light	72.3	29.2
412.213	507.209	KPCE_HUMAN.DEVYAVK.+2b4.light	61.2	23.7
412.213	578.246	KPCE_HUMAN.DEVYAVK.+2b5.light	61.2	23.7
412.213	677.314	KPCE_HUMAN.DEVYAVK.+2b6.light	61.2	23.7
412.213	708.393	KPCE_HUMAN.DEVYAVK.+2y6.light	61.2	23.7
412.213	579.35	KPCE_HUMAN.DEVYAVK.+2y5.light	61.2	23.7
412.213	480.282	KPCE_HUMAN.DEVYAVK.+2y4.light	61.2	23.7
380.234	387.187	KPCE_HUMAN.EAVSILK.+2b4.light	58.8	22.5
380.234	500.271	KPCE_HUMAN.EAVSILK.+2b5.light	58.8	22.5
380.234	613.356	KPCE_HUMAN.EAVSILK.+2b6.light	58.8	22.5
380.234	630.418	KPCE_HUMAN.EAVSILK.+2y6.light	58.8	22.5
380.234	559.381	KPCE_HUMAN.EAVSILK.+2y5.light	58.8	22.5
380.234	460.313	KPCE_HUMAN.EAVSILK.+2y4.light	58.8	22.5
777.935	782.429	KPCE_HUMAN.EEPVLTLVDEAIVK.+2b7.light	87.8	36.9
777.935	881.498	KPCE_HUMAN.EEPVLTLVDEAIVK.+2b8.light	87.8	36.9
777.935	996.525	KPCE_HUMAN.EEPVLTLVDEAIVK.+2b9.light	87.8	36.9
777.935	1100.66	KPCE_HUMAN.EEPVLTLVDEAIVK.+2y10.light	87.8	36.9
777.935	987.572	KPCE_HUMAN.EEPVLTLVDEAIVK.+2y9.light	87.8	36.9
777.935	886.524	KPCE_HUMAN.EEPVLTLVDEAIVK.+2y8.light	87.8	36.9
518.259	613.294	KPCE_HUMAN.QINQEEFK.+2b5.light	68.9	27.5
518.259	742.337	KPCE_HUMAN.QINQEEFK.+2b6.light	68.9	27.5
518.259	889.405	KPCE_HUMAN.QINQEEFK.+2b7.light	68.9	27.5
518.259	794.368	KPCE_HUMAN.QINQEEFK.+2y6.light	68.9	27.5
518.259	680.325	KPCE_HUMAN.QINQEEFK.+2y5.light	68.9	27.5
518.259	552.266	KPCE_HUMAN.QINQEEFK.+2y4.light	68.9	27.5
310.684	361.172	C4BPA_HUMAN.TGTTLK.+2b4.light	53.8	20
310.684	474.256	C4BPA_HUMAN.TGTTLK.+2b5.light	53.8	20
310.684	519.314	C4BPA_HUMAN.TGTTLK.+2y5.light	53.8	20
310.684	462.292	C4BPA_HUMAN.TGTTLK.+2y4.light	53.8	20
310.684	361.245	C4BPA_HUMAN.TGTTLK.+2y3.light	53.8	20
394.219	399.199	C4BPA_HUMAN.NGQVEIK.+2b4.light	59.9	23
394.219	528.241	C4BPA_HUMAN.NGQVEIK.+2b5.light	59.9	23
394.219	641.325	C4BPA_HUMAN.NGQVEIK.+2b6.light	59.9	23
394.219	673.388	C4BPA_HUMAN.NGQVEIK.+2y6.light	59.9	23
394.219	616.366	C4BPA_HUMAN.NGQVEIK.+2y5.light	59.9	23
394.219	488.308	C4BPA_HUMAN.NGQVEIK.+2y4.light	59.9	23
361.708	429.234	C4BPA_HUMAN.DTIVFK.+2b4.light	57.5	21.9
361.708	576.303	C4BPA_HUMAN.DTIVFK.+2b5.light	57.5	21.9
361.708	607.381	C4BPA_HUMAN.DTIVFK.+2y5.light	57.5	21.9
361.708	506.334	C4BPA_HUMAN.DTIVFK.+2y4.light	57.5	21.9
361.708	393.25	C4BPA_HUMAN.DTIVFK.+2y3.light	57.5	21.9
625.343	705.345	C4BPA_HUMAN.EDVYVVGTVLR.+2b6.light	76.7	31.4
625.343	762.367	C4BPA_HUMAN.EDVYVVGTVLR.+2b7.light	76.7	31.4
625.343	863.415	C4BPA_HUMAN.EDVYVVGTVLR.+2b8.light	76.7	31.4
625.343	906.541	C4BPA_HUMAN.EDVYVVGTVLR.+2y8.light	76.7	31.4
625.343	743.477	C4BPA_HUMAN.EDVYVVGTVLR.+2y7.light	76.7	31.4
625.343	644.409	C4BPA_HUMAN.EDVYVVGTVLR.+2y6.light	76.7	31.4
540.753	553.225	C4BPA_HUMAN.QSSSYSFFK.+2b5.light	70.5	28.3
540.753	640.257	C4BPA_HUMAN.QSSSYSFFK.+2b6.light	70.5	28.3
540.753	787.326	C4BPA_HUMAN.QSSSYSFFK.+2b7.light	70.5	28.3
540.753	865.409	C4BPA_HUMAN.QSSSYSFFK.+2y7.light	70.5	28.3
540.753	778.377	C4BPA_HUMAN.QSSSYSFFK.+2y6.light	70.5	28.3
540.753	691.345	C4BPA_HUMAN.QSSSYSFFK.+2y5.light	70.5	28.3
474.779	546.329	C4BPA_HUMAN.GYILVGQAK.+2b5.light	65.7	25.9
474.779	603.35	C4BPA_HUMAN.GYILVGQAK.+2b6.light	65.7	25.9
474.779	731.409	C4BPA_HUMAN.GYILVGQAK.+2b7.light	65.7	25.9
474.779	728.467	C4BPA_HUMAN.GYILVGQAK.+2y7.light	65.7	25.9
474.779	615.382	C4BPA_HUMAN.GYILVGQAK.+2y6.light	65.7	25.9
474.779	502.298	C4BPA_HUMAN.GYILVGQAK.+2y5.light	65.7	25.9
510.263	548.25	C4BPA_HUMAN.TWYPEVPK.+2b4.light	68.3	27.2
510.263	677.293	C4BPA_HUMAN.TWYPEVPK.+2b5.light	68.3	27.2
510.263	776.361	C4BPA_HUMAN.TWYPEVPK.+2b6.light	68.3	27.2
510.263	918.472	C4BPA_HUMAN.TWYPEVPK.+2y7.light	68.3	27.2
510.263	732.393	C4BPA_HUMAN.TWYPEVPK.+2y6.light	68.3	27.2
510.263	569.329	C4BPA_HUMAN.TWYPEVPK.+2y5.light	68.3	27.2
735.912	813.435	C4BPA_HUMAN.LSLEIEQLELQR.+2b7.light	84.8	35.3
735.912	926.519	C4BPA_HUMAN.LSLEIEQLELQR.+2b8.light	84.8	35.3
735.912	1055.56	C4BPA_HUMAN.LSLEIEQLELQR.+2b9.light	84.8	35.3
735.912	1028.57	C4BPA_HUMAN.LSLEIEQLELQR.+2y8.light	84.8	35.3
735.912	915.489	C4BPA_HUMAN.LSLEIEQLELQR.+2y7.light	84.8	35.3
735.912	786.447	C4BPA_HUMAN.LSLEIEQLELQR.+2y6.light	84.8	35.3
346.185	430.23	C4BPA_HUMAN.QSTLDK.+2b4.light	56.4	21.3
346.185	545.257	C4BPA_HUMAN.QSTLDK.+2b5.light	56.4	21.3
346.185	563.304	C4BPA_HUMAN.QSTLDK.+2y5.light	56.4	21.3
346.185	476.271	C4BPA_HUMAN.QSTLDK.+2y4.light	56.4	21.3
346.185	375.224	C4BPA_HUMAN.QSTLDK.+2y3.light	56.4	21.3
424.219	445.208	C1R_HUMAN.SYPPDLR.+2b4.light	62	24.1
424.219	560.235	C1R_HUMAN.SYPPDLR.+2b5.light	62	24.1
424.219	673.319	C1R_HUMAN.SYPPDLR.+2b6.light	62	24.1
424.219	760.399	C1R_HUMAN.SYPPDLR.+2y6.light	62	24.1
424.219	597.335	C1R_HUMAN.SYPPDLR.+2y5.light	62	24.1
424.219	500.283	C1R_HUMAN.SYPPDLR.+2y4.light	62	24.1
434.245	495.209	C1R_HUMAN.YTTEIIK.+2b4.light	62.8	24.5
434.245	608.293	C1R_HUMAN.YTTEIIK.+2b5.light	62.8	24.5
434.245	721.377	C1R_HUMAN.YTTEIIK.+2b6.light	62.8	24.5
434.245	704.419	C1R_HUMAN.YTTEIIK.+2y6.light	62.8	24.5
434.245	603.371	C1R_HUMAN.YTTEIIK.+2y5.light	62.8	24.5
434.245	502.324	C1R_HUMAN.YTTEIIK.+2y4.light	62.8	24.5
1127.58	1175.59	C1R_HUMAN.TLDEFTIIQNLQPQYQFR.+2b10.light	113.3	49.4
1127.58	1288.68	C1R_HUMAN.TLDEFTIIQNLQPQYQFR.+2b11.light	113.3	49.4
1127.58	1416.74	C1R_HUMAN.TLDEFTIIQNLQPQYQFR.+2b12.light	113.3	49.4
1127.58	1434.75	C1R_HUMAN.TLDEFTIIQNLQPQYQFR.+2y11.light	113.3	49.4
1127.58	1321.66	C1R_HUMAN.TLDEFTIIQNLQPQYQFR.+2y10.light	113.3	49.4
1127.58	1193.61	C1R_HUMAN.TLDEFTIIQNLQPQYQFR.+2y9.light	113.3	49.4
466.733	496.251	C1R_HUMAN.NLPNGDFR.+2b5.light	65.1	25.7
466.733	611.278	C1R_HUMAN.NLPNGDFR.+2b6.light	65.1	25.7
466.733	758.347	C1R_HUMAN.NLPNGDFR.+2b7.light	65.1	25.7
466.733	705.331	C1R_HUMAN.NLPNGDFR.+2y6.light	65.1	25.7
466.733	608.279	C1R_HUMAN.NLPNGDFR.+2y5.light	65.1	25.7
466.733	494.236	C1R_HUMAN.NLPNGDFR.+2y4.light	65.1	25.7
308.195	341.218	C1R_HUMAN.IIGGQK.+2b4.light	53.6	20
308.195	469.277	C1R_HUMAN.IIGGQK.+2b5.light	53.6	20
308.195	502.298	C1R_HUMAN.IIGGQK.+2y5.light	53.6	20
308.195	389.214	C1R_HUMAN.IIGGQK.+2y4.light	53.6	20
308.195	332.193	C1R_HUMAN.IIGGQK.+2y3.light	53.6	20
408.222	469.277	C1R_HUMAN.GGGALLGDR.+2b6.light	60.9	23.6
408.222	526.298	C1R_HUMAN.GGGALLGDR.+2b7.light	60.9	23.6
408.222	641.325	C1R_HUMAN.GGGALLGDR.+2b8.light	60.9	23.6
408.222	644.373	C1R_HUMAN.GGGALLGDR.+2y6.light	60.9	23.6
408.222	573.335	C1R_HUMAN.GGGALLGDR.+2y5.light	60.9	23.6
408.222	460.251	C1R_HUMAN.GGGALLGDR.+2y4.light	60.9	23.6
359.162	428.178	C1R_HUMAN.DPNTDR.+2b4.light	57.3	21.8
359.162	543.205	C1R_HUMAN.DPNTDR.+2b5.light	57.3	21.8
359.162	602.289	C1R_HUMAN.DPNTDR.+2y5.light	57.3	21.8
359.162	505.237	C1R_HUMAN.DPNTDR.+2y4.light	57.3	21.8
359.162	391.194	C1R_HUMAN.DPNTDR.+2y3.light	57.3	21.8
418.203	425.182	C1R_HUMAN.GYGFYTK.+2b4.light	61.6	23.9
418.203	588.245	C1R_HUMAN.GYGFYTK.+2b5.light	61.6	23.9
418.203	689.293	C1R_HUMAN.GYGFYTK.+2b6.light	61.6	23.9
418.203	778.377	C1R_HUMAN.GYGFYTK.+2y6.light	61.6	23.9
418.203	615.314	C1R_HUMAN.GYGFYTK.+2y5.light	61.6	23.9
418.203	558.292	C1R_HUMAN.GYGFYTK.+2y4.light	61.6	23.9
374.242	454.302	C1S_HUMAN.LQVIFK.+2b4.light	58.4	22.3
374.242	601.371	C1S_HUMAN.LQVIFK.+2b5.light	58.4	22.3
374.242	634.392	C1S_HUMAN.LQVIFK.+2y5.light	58.4	22.3
374.242	506.334	C1S_HUMAN.LQVIFK.+2y4.light	58.4	22.3
374.242	407.265	C1S_HUMAN.LQVIFK.+2y3.light	58.4	22.3
492.207	551.21	C1S_HUMAN.SDFSNEER.+2b5.light	67	26.6
492.207	680.252	C1S_HUMAN.SDFSNEER.+2b6.light	67	26.6
492.207	809.295	C1S_HUMAN.SDFSNEER.+2b7.light	67	26.6
492.207	781.348	C1S_HUMAN.SDFSNEER.+2y6.light	67	26.6
492.207	634.279	C1S_HUMAN.SDFSNEER.+2y5.light	67	26.6
492.207	547.247	C1S_HUMAN.SDFSNEER.+2y4.light	67	26.6
686.823	743.321	C1S_HUMAN.EDTPNSVWEPAK.+2b7.light	81.2	33.6
686.823	929.4	C1S_HUMAN.EDTPNSVWEPAK.+2b8.light	81.2	33.6
686.823	1058.44	C1S_HUMAN.EDTPNSVWEPAK.+2b9.light	81.2	33.6
686.823	930.468	C1S_HUMAN.EDTPNSVWEPAK.+2y8.light	81.2	33.6
686.823	816.425	C1S_HUMAN.EDTPNSVWEPAK.+2y7.light	81.2	33.6
686.823	729.393	C1S_HUMAN.EDTPNSVWEPAK.+2y6.light	81.2	33.6
774.899	871.404	C1S_HUMAN.VEDPESTLFGSVIR.+2b8.light	87.6	36.8
774.899	1018.47	C1S_HUMAN.VEDPESTLFGSVIR.+2b9.light	87.6	36.8
774.899	1075.49	C1S_HUMAN.VEDPESTLFGSVIR.+2b10.light	87.6	36.8
774.899	979.557	C1S_HUMAN.VEDPESTLFGSVIR.+2y9.light	87.6	36.8
774.899	892.525	C1S_HUMAN.VEDPESTLFGSVIR.+2y8.light	87.6	36.8
774.899	791.477	C1S_HUMAN.VEDPESTLFGSVIR.+2y7.light	87.6	36.8
389.685	503.214	C1S_HUMAN.EPFEEK.+2b4.light	59.5	22.9
389.685	632.256	C1S_HUMAN.EPFEEK.+2b5.light	59.5	22.9
389.685	649.319	C1S_HUMAN.EPFEEK.+2y5.light	59.5	22.9
389.685	552.266	C1S_HUMAN.EPFEEK.+2y4.light	59.5	22.9
389.685	405.198	C1S_HUMAN.EPFEEK.+2y3.light	59.5	22.9
494.769	543.277	C1S_HUMAN.IIGGSDADIK.+2b6.light	67.2	26.7
494.769	614.314	C1S_HUMAN.IIGGSDADIK.+2b7.light	67.2	26.7
494.769	729.341	C1S_HUMAN.IIGGSDADIK.+2b8.light	67.2	26.7
494.769	705.341	C1S_HUMAN.IIGGSDADIK.+2y7.light	67.2	26.7
494.769	648.32	C1S_HUMAN.IIGGSDADIK.+2y6.light	67.2	26.7
494.769	561.288	C1S_HUMAN.IIGGSDADIK.+2y5.light	67.2	26.7
456.761	552.339	C1S_HUMAN.LLEVPEGR.+2b5.light	64.4	25.3
456.761	681.382	C1S_HUMAN.LLEVPEGR.+2b6.light	64.4	25.3
456.761	738.403	C1S_HUMAN.LLEVPEGR.+2b7.light	64.4	25.3
456.761	686.347	C1S_HUMAN.LLEVPEGR.+2y6.light	64.4	25.3
456.761	557.304	C1S_HUMAN.LLEVPEGR.+2y5.light	64.4	25.3
456.761	458.236	C1S_HUMAN.LLEVPEGR.+2y4.light	64.4	25.3
639.328	707.263	C1S_HUMAN.TNFDNDIALVR.+2b6.light	77.7	31.9
639.328	820.347	C1S_HUMAN.TNFDNDIALVR.+2b7.light	77.7	31.9
639.328	891.384	C1S_HUMAN.TNFDNDIALVR.+2b8.light	77.7	31.9
639.328	915.489	C1S_HUMAN.TNFDNDIALVR.+2y8.light	77.7	31.9
639.328	800.462	C1S_HUMAN.TNFDNDIALVR.+2y7.light	77.7	31.9
639.328	686.42	C1S_HUMAN.TNFDNDIALVR.+2y6.light	77.7	31.9
739.331	762.342	C1S_HUMAN.GDSGGAFAVQDPNDK.+2b9.light	85	35.5
739.331	890.4	C1S_HUMAN.GDSGGAFAVQDPNDK.+2b10.light	85	35.5
739.331	1005.43	C1S_HUMAN.GDSGGAFAVQDPNDK.+2b11.light	85	35.5
739.331	1033.49	C1S_HUMAN.GDSGGAFAVQDPNDK.+2y9.light	85	35.5
739.331	886.426	C1S_HUMAN.GDSGGAFAVQDPNDK.+2y8.light	85	35.5
739.331	815.389	C1S_HUMAN.GDSGGAFAVQDPNDK.+2y7.light	85	35.5
584.291	598.247	C1QA_HUMAN.GEQGEPGAPGIR.+2b6.light	73.7	29.9
584.291	655.268	C1QA_HUMAN.GEQGEPGAPGIR.+2b7.light	73.7	29.9
584.291	726.305	C1QA_HUMAN.GEQGEPGAPGIR.+2b8.light	73.7	29.9
584.291	853.453	C1QA_HUMAN.GEQGEPGAPGIR.+2y9.light	73.7	29.9
584.291	796.431	C1QA_HUMAN.GEQGEPGAPGIR.+2y8.light	73.7	29.9
584.291	667.389	C1QA_HUMAN.GEQGEPGAPGIR.+2y7.light	73.7	29.9
358.719	400.219	C1QA_HUMAN.TGIQGLK.+2b4.light	57.3	21.8
358.719	457.241	C1QA_HUMAN.TGIQGLK.+2b5.light	57.3	21.8
358.719	570.325	C1QA_HUMAN.TGIQGLK.+2b6.light	57.3	21.8
358.719	615.382	C1QA_HUMAN.TGIQGLK.+2y6.light	57.3	21.8
358.719	558.361	C1QA_HUMAN.TGIQGLK.+2y5.light	57.3	21.8
358.719	445.277	C1QA_HUMAN.TGIQGLK.+2y4.light	57.3	21.8
648.794	738.305	C1QA_HUMAN.GDQGEPGPSGNPGK.+2b8.light	78.4	32.2
648.794	825.337	C1QA_HUMAN.GDQGEPGPSGNPGK.+2b9.light	78.4	32.2
648.794	882.359	C1QA_HUMAN.GDQGEPGPSGNPGK.+2b10.light	78.4	32.2
648.794	810.41	C1QA_HUMAN.GDQGEPGPSGNPGK.+2y9.light	78.4	32.2
648.794	713.358	C1QA_HUMAN.GDQGEPGPSGNPGK.+2y8.light	78.4	32.2
648.794	656.336	C1QA_HUMAN.GDQGEPGPSGNPGK.+2y7.light	78.4	32.2
614.328	658.32	C1QA_HUMAN.VGYPGPSGPLGAR.+2b7.light	75.9	31
614.328	715.341	C1QA_HUMAN.VGYPGPSGPLGAR.+2b8.light	75.9	31
614.328	812.394	C1QA_HUMAN.VGYPGPSGPLGAR.+2b9.light	75.9	31
614.328	811.442	C1QA_HUMAN.VGYPGPSGPLGAR.+2y9.light	75.9	31
614.328	754.421	C1QA_HUMAN.VGYPGPSGPLGAR.+2y8.light	75.9	31
614.328	657.368	C1QA_HUMAN.VGYPGPSGPLGAR.+2y7.light	75.9	31
292.692	325.187	C1QA_HUMAN.GIPGIK.+2b4.light	52.5	19.4
292.692	438.271	C1QA_HUMAN.GIPGIK.+2b5.light	52.5	19.4
292.692	527.355	C1QA_HUMAN.GIPGIK.+2y5.light	52.5	19.4
292.692	414.271	C1QA_HUMAN.GIPGIK.+2y4.light	52.5	19.4
292.692	317.218	C1QA_HUMAN.GIPGIK.+2y3.light	52.5	19.4
336.687	413.178	C1QA_HUMAN.GSPGNIK.+2b5.light	55.7	21
336.687	526.262	C1QA_HUMAN.GSPGNIK.+2b6.light	55.7	21
336.687	528.314	C1QA_HUMAN.GSPGNIK.+2y5.light	55.7	21
336.687	431.261	C1QA_HUMAN.GSPGNIK.+2y4.light	55.7	21
336.687	374.24	C1QA_HUMAN.GSPGNIK.+2y3.light	55.7	21
509.746	621.251	C1QC_HUMAN.DGYDGLPGPK.+2b6.light	68.3	27.2
509.746	718.304	C1QC_HUMAN.DGYDGLPGPK.+2b7.light	68.3	27.2
509.746	775.326	C1QC_HUMAN.DGYDGLPGPK.+2b8.light	68.3	27.2
509.746	683.372	C1QC_HUMAN.DGYDGLPGPK.+2y7.light	68.3	27.2
509.746	568.345	C1QC_HUMAN.DGYDGLPGPK.+2y6.light	68.3	27.2
509.746	511.324	C1QC_HUMAN.DGYDGLPGPK.+2y5.light	68.3	27.2
588.84	622.32	C1QC_HUMAN.GEPGIPAIPGIR.+2b7.light	74	30.1
588.84	735.404	C1QC_HUMAN.GEPGIPAIPGIR.+2b8.light	74	30.1
588.84	832.456	C1QC_HUMAN.GEPGIPAIPGIR.+2b9.light	74	30.1
588.84	836.535	C1QC_HUMAN.GEPGIPAIPGIR.+2y8.light	74	30.1
588.84	723.451	C1QC_HUMAN.GEPGIPAIPGIR.+2y7.light	74	30.1
588.84	626.398	C1QC_HUMAN.GEPGIPAIPGIR.+2y6.light	74	30.1
542.793	609.303	C1QC_HUMAN.FQSVFTVTR.+2b5.light	70.7	28.4
542.793	710.351	C1QC_HUMAN.FQSVFTVTR.+2b6.light	70.7	28.4
542.793	809.419	C1QC_HUMAN.FQSVFTVTR.+2b7.light	70.7	28.4
542.793	809.452	C1QC_HUMAN.FQSVFTVTR.+2y7.light	70.7	28.4
542.793	722.42	C1QC_HUMAN.FQSVFTVTR.+2y6.light	70.7	28.4
542.793	623.351	C1QC_HUMAN.FQSVFTVTR.+2y5.light	70.7	28.4
964.455	985.51	C1QC_HUMAN.FNAVLTNPQGDYDTSTGK.+2b9.light	101.4	43.6
964.455	1042.53	C1QC_HUMAN.FNAVLTNPQGDYDTSTGK.+2b10.light	101.4	43.6
964.455	1157.56	C1QC_HUMAN.FNAVLTNPQGDYDTSTGK.+2b11.light	101.4	43.6
964.455	1282.55	C1QC_HUMAN.FNAVLTNPQGDYDTSTGK.+2y12.light	101.4	43.6
964.455	1168.51	C1QC_HUMAN.FNAVLTNPQGDYDTSTGK.+2y11.light	101.4	43.6
964.455	1071.46	C1QC_HUMAN.FNAVLTNPQGDYDTSTGK.+2y10.light	101.4	43.6
629.349	644.3	C1QC_HUMAN.TNQVNSGGVLLR.+2b6.light	77	31.5
629.349	701.321	C1QC_HUMAN.TNQVNSGGVLLR.+2b7.light	77	31.5
629.349	758.343	C1QC_HUMAN.TNQVNSGGVLLR.+2b8.light	77	31.5
629.349	914.542	C1QC_HUMAN.TNQVNSGGVLLR.+2y9.light	77	31.5
629.349	815.473	C1QC_HUMAN.TNQVNSGGVLLR.+2y8.light	77	31.5
629.349	701.43	C1QC_HUMAN.TNQVNSGGVLLR.+2y7.light	77	31.5
827.446	894.472	CO3_HUMAN.FVTVQATFGTQVVEK.+2b8.light	91.4	38.6
827.446	951.493	CO3_HUMAN.FVTVQATFGTQVVEK.+2b9.light	91.4	38.6
827.446	1052.54	CO3_HUMAN.FVTVQATFGTQVVEK.+2b10.light	91.4	38.6
827.446	1079.57	CO3_HUMAN.FVTVQATFGTQVVEK.+2y10.light	91.4	38.6
827.446	1008.54	CO3_HUMAN.FVTVQATFGTQVVEK.+2y9.light	91.4	38.6
827.446	907.488	CO3_HUMAN.FVTVQATFGTQVVEK.+2y8.light	91.4	38.6
955.535	1046.59	CO3_HUMAN.VVLVSLQSGYLFIQTDK.+2b10.light	100.8	43.3
955.535	1159.67	CO3_HUMAN.VVLVSLQSGYLFIQTDK.+2b11.light	100.8	43.3
955.535	1306.74	CO3_HUMAN.VVLVSLQSGYLFIQTDK.+2b12.light	100.8	43.3
955.535	1171.6	CO3_HUMAN.VVLVSLQSGYLFIQTDK.+2y10.light	100.8	43.3
955.535	1084.57	CO3_HUMAN.VVLVSLQSGYLFIQTDK.+2y9.light	100.8	43.3
955.535	1027.55	CO3_HUMAN.VVLVSLQSGYLFIQTDK.+2y8.light	100.8	43.3
685.869	720.356	CO3_HUMAN.TIYTPGSTVLYR.+2b7.light	81.1	33.5
685.869	821.404	CO3_HUMAN.TIYTPGSTVLYR.+2b8.light	81.1	33.5
685.869	920.472	CO3_HUMAN.TIYTPGSTVLYR.+2b9.light	81.1	33.5
685.869	892.489	CO3_HUMAN.TIYTPGSTVLYR.+2y8.light	81.1	33.5
685.869	795.436	CO3_HUMAN.TIYTPGSTVLYR.+2y7.light	81.1	33.5
[truncated: 830 more rows]

## Sheet: SupplTable2
Supplementary Table S2
Proteins differentially expressed between CKD and control groups
	Spot number	Protein name	UniProt accession number	Mascot Score
	Up-regulated proteins
Common circulating blood proteins	26, 32	Apolipoprotein A-IV	P06727	121
	34	Apolipoprotein A-I	P02647	57
	51, 52	Serum albumin	P02768	89
Transport and binding proteins	70	Vitamin D-binding protein	P02774	92
	56	Amyloid protein-binding protein 2	Q92624	72
Protease inhibitors	6, 7, 9, 10, 11, 12, 13, 17, 24, 25, 29, 37	Alpha-1-antitrypsin	P01009	73
	68	Antithrombin-III	P01008	64
Еnzymes	14	Glutaredoxin-1	P35754	60
	31	Ribosomal protein S6 kinase delta-1	Q96S38	63
	44	m7GpppX diphosphatase	Q96C86	62
	63	Serine/threonine-protein phosphatase with EF-hands 2	O14830	62
	69	Protein kinase C epsilon type	Q02156	60
Channel and receptor-derived proteins	33	Kv channel-interacting protein 1	Q9NZI2	62
	60	Ras GTPase-activating protein 4	O43374	58
	75	Stromal interaction molecule 2	Q9P246	56
Transcription regulators	18	LIM domain transcription factor LMO4	P61968	56
	19	Zinc finger protein 567	Q8N184	56
	38	NF-kappa-B-repressing factor	O15226	56
	62	LIM and cysteine-rich domains protein 1	Q9NZU5	60
	64	Breast cancer metastasis-suppressor 1	Q9HCU9	57
	65	Zinc finger protein 623	O75123	58
	71, 72	BCL-6 corepressor	Q6W2J9	61
	74	SRA stem-loop-interacting RNA-binding protein, mitochondrial	Q9GZT3	63
Miscellaneous (structural, nuclear, etc.)	8	Villin-1	P09327	56
	9	Cullin-5	Q93034	67
	16	Tetratricopeptide repeat protein 38	Q5R3I4	64
	5	Antigen KI-67	P46013	60
	35	SWI/SNF-related matrix-associated actin-dependent regulator of chromatin subfamily A member 5	O60264	67
	36	Vimentin	P08670	57
	57	F-box only protein 32	Q969P5	61
	58	Coiled-coil domain-containing protein 171	Q6TFL3	59
	61, 67	Cytoskeleton-associated protein 2-like	Q8IYA6	56
	15	Immunoglobulin superfamily member 22	Q8N9C0	60
	66	Pericentriolar material 1 protein	Q15154	57
	78	NSFL1 cofactor p47	Q9UNZ2	63
	79	Armadillo repeat-containing X-linked protein 1	Q9P291	58
Down-regulated proteins
Common circulating blood proteins	20, 21, 22, 23	Apolipoprotein A-IV	P06727	228
	42, 43, 53	Vitronectin	P04004	61
	2, 50	Serum albumin	P02768	99
Сomplement factors	47	Complement C4a	P0C0L4	56
Protease inhibitors	41	Antithrombin-III	P01008	123
Enzymes	73	1-phosphatidylinositol 3-phosphate 5-kinase	Q9Y2I7	57
	39	Plasminogen	P00747	60
	54	Phospholipase B1, membrane-associated	Q6P1J6	63
Cytokines	76	Interleukin-6	P05231	57
Channel and receptor-derived proteins	48	Chloride intracellular channel protein 1	O00299	58
Transcription regulators	28	Aryl hydrocarbon receptor repressor	A9YTQ3	57
	59	LIM domain transcription factor LMO4	P61968	65
Transport proteins	77	Ras-related protein Rab-8A	P61006	58
Miscellaneous (structural, nuclear, etc.)	1	Coiled-coil domain-containing protein 43	Q96MW1	61
	2	Cytoskeleton-associated protein 2-like	Q8IYA6	65
	3	HAUS augmin-like complex subunit 6	Q7Z4H7	56
	4	Putative endoplasmin-like protein	Q58FF3	60
	27	Uncharacterized protein CXorf23	A2AJT9	67
	39	T-complex protein 1 subunit delta	P50991	71
	40	Ret finger protein-like 4A	A6NLU0	58
	45	Small ubiquitin-related modifier 3	P55854	58
	46	40S ribosomal protein S10	P46783	58
	49	Protein TANC1	Q9C0D5	58
	55	Coiled-coil domain-containing protein 171	Q6TFL3	64

## Sheet: SupplTable3
Supplementary Table S3. Average mean, standard error and standard deviation	average mean			standard error			standard deviation
	control	CKD		control	CKD		control	CKD
CFH	98066.5	266551		20489.8	24418.5		61469.3	119626
FCN3	4724.12	6620.88		1394.56	1186.03		4183.67	5810.33
IGS22	1395.4	6409.15		505.825	1027.23		1517.48	5032.37
CCT4	18265.8	43950.1		2478.74	8195.63		7436.23	40150.2
Antigen KI67	34125.3	111008		7832.3	15587		23496.9	76360.6
CUL5	9767.47	32267.7		2827.45	5865.22		8482.36	28733.6
APOA4	137610	469891		53126.4	103840		159379	508711
APOE	327740	700740		54504.1	88625.5		163512	434174
APOA1	1894428	3183156		399962	426914		1199886	2091441
CCDC43	45855.1	105005		11907.7	13199.4		35723.1	64663.8
CCDC171	253506	808764		96494.8	93186		289484	456516
HSP90B2	11026.6	44903.1		2136.55	6335.15		6409.64	31035.7
PLG	9073.07	14956.8		1596.78	3093.12		4790.34	15153.1
PLB1	8074	11526.3		1751.23	1273.77		5253.69	6240.18
LMCD1	5330.41	7148.69		689.441	956.583		2068.32	4686.28
AAT	175516	1.53298e+06		58062.4	298672		174187	1.46319e+06
VIL1	3343.04	8828.4		1133.93	1423.29		3401.79	6972.68
NKRF	74590	152436		27138.1	20514.7		81414.2	100501
APBP2	46941.6	106944		11043.8	10567.7		33131.4	51770.8
PPEF2	623611	1012123		149718	107799		449155	528106
CAPRI	12086.5	25473.5		3032	3001.88		9096	14706.1
CKP2L	284446	381287		84083.6	44542.5		252251	218213
KPCE	2675.83	8826.33		793.695	1235.64		2381.09	6053.38
C4BPA	69083.5	315210		35490.2	51518.6		106471	252388
C1R	10038.5	41445.7		2979.79	4469.05		8939.37	21893.8
C1S	75567.8	162178		10682	18340.5		32045.9	89849.9
C1QC	35252.3	130826		11560.7	14441.2		34682.2	70747.2
C3	13378.2	64103.4		3062.74	9085.78		9188.21	44511.1
C4	1596.86	4571.01		437.147	487.53		1311.44	2388.4
C5	20015.4	45860		5312.23	6355.93		15936.7	31137.6
C6	479593	596062		89480.4	95617		268441	468426
C8A	10156.6	24721.6		1869.23	2580.52		5607.7	12641.9
C8B	1075.78	2920.56		437.063	412.026		1311.19	2018.51
C8G	6186.76	1957.42		1777.3	213.847		5331.89	1047.63
C9	10232.9	116248		2107.06	19473.5		6321.19	95400.2
Gal-3	37943.5	41215.2		4388.38	4503.8		13165.1	22064
M2BP	15123.6	25856.2		4272.79	2866.5		12818.4	14042.9
MASP2	33638.6	56189.1		16657.4	10239.8		49972.1	50164.4
MBL2	2237.26	7758.17		649.136	1736.09		1947.41	8505.09

## Sheet: SupplTable4
Supplementary Table S4.
Significant differences, P-value <0.05
	control vs CKD
CFH	0.000289573
FCN3	0.39157
IGSF22	0.00112163
CCT4	0.178973
Antigen.KI.67	0.00221526
CUL5	0.00479559
APOA4	0.0320075
APOE	0.0084194
APOA1	0.102334
CCDC43	0.0109727
CCDC171	0.00260258
HSP90B2	9.34994e-05
PLG	0.706026
PLB1	0.142244
LMCD1	0.537678
AAT	0.000187777
VIL1	0.0160145
NKRF	0.0439417
APPBP2	0.00221526
PPEF2	0.0651904
CAPRI	0.0141535
CKAP2L	0.131333
PKCE	0.00304679
C4BPA	0.00112163
C1R	0.000149817
C1S	0.000289573
C1QC	0.000532163
C3	0.000532163
C4	0.000937068
C5	0.0256393
C6	0.984174
C8A	0.000532163
C8B	0.0084194
C8G	0.00639063
C9	1.86169e-05
Gal.3	0.889558
M2BP	0.0356477
MASP2	0.0785018
MBL2	0.00734517

## Sheet: SupplTable5
Supplementary Table S5
Spearman’s rank correlation
	Urea	Creatinine	CFH	FCN3	IGSF22	CCT4	Antigen.KI.67	CUL5	APOA4	APOE		APOA1	CCDC43	CCDC171	TRAP1	PLG	PLB1	LMCD1	AAT	VIL1	NKRF		APPBP2	PPEF2	CAPRI	CKAP2L	PKCE	C4BPA	C1R	C1S	C1QC	C3		C4	C5	C6	C8A	C8B	C8G	C9	Gal.3	M2BP	MASP2		MBL2	IL.1b	IL.1ra	IL.2	IL.4
Urea	1	0.88065	0.436139	0.0110497	0.352941	-0.0890478	0.315892	0.297693	0.197595	0.304843	Urea	-0.0747482	0.226194	0.38934	0.562236	0.0773481	-0.0266493	0.0461489	0.41469	0.180046	0.101398	Urea	0.176796	0.039649	0.230094	-0.0383491	0.287943	0.386091	0.493988	0.511537	0.503088	0.505038	Urea	0.454339	0.159896	0.00909978	0.476438	0.380891	-0.638284	0.624635	-0.356191	0.111797	0.194345	Urea	0.188495	0.844583	-0.346341	0.677178	0.747968
Creatinine	0.88065	1	0.434048	-0.00974659	0.340481	-0.129955	0.311241	0.237817	0.0760234	0.308642	Creatinine	-0.166992	0.185185	0.331384	0.558805	-0.063028	-0.123457	0.138402	0.444445	0.0831709	-0.00454841	Creatinine	0.165042	-0.037037	0.187784	-0.156595	0.274854	0.302144	0.48603	0.51527	0.461988	0.488629	Creatinine	0.4295	0.111761	-0.0662768	0.489279	0.255361	-0.413255	0.581547	-0.297596	-0.00129955	0.0864198	Creatinine	0.183886	0.761218	-0.380689	0.655834	0.707737
CFH	0.436139	0.434048	1	0.469231	0.916923	0.573077	0.906154	0.859231	0.785385	0.666923	CFH	0.617692	0.813846	0.870769	0.901538	0.381538	0.715385	0.686923	0.876154	0.737692	0.727692	CFH	0.858462	0.278462	0.825385	0.6	0.807692	0.87	0.882308	0.83	0.9	0.873077	CFH	0.89	0.780769	0.473846	0.860769	0.824615	-0.133846	0.843077	0.272308	0.526923	0.770769	CFH	0.798462	0.491605	-0.090052	0.562801	0.384912
FCN3	0.0110497	-0.00974659	0.469231	1	0.568462	0.333846	0.507692	0.616154	0.621538	0.317692	FCN3	0.720769	0.575385	0.443077	0.343077	0.0476923	0.592308	0.268462	0.503846	0.544615	0.558462	FCN3	0.626154	0.579231	0.580769	0.491538	0.553846	0.498462	0.495385	0.435385	0.448462	0.490769	FCN3	0.517692	0.561538	0.301538	0.465385	0.495385	0.0415385	0.443077	0.360769	0.661538	0.451538	FCN3	0.552308	0.196565	-0.0030787	0.143489	0.0200154
IGSF22	0.352941	0.340481	0.916923	0.568462	1	0.694615	0.913846	0.894615	0.844615	0.491538	IGSF22	0.726154	0.889231	0.832308	0.828462	0.387692	0.813846	0.595385	0.926923	0.871538	0.861538	IGSF22	0.831538	0.344615	0.884615	0.623077	0.855385	0.944615	0.915385	0.752308	0.877692	0.889231	IGSF22	0.843846	0.901538	0.441538	0.773846	0.845385	-0.205385	0.823077	0.215385	0.627692	0.865385	IGSF22	0.874615	0.417072	-0.133539	0.450856	0.28291
CCT4	-0.0890478	-0.129955	0.573077	0.333846	0.694615	1	0.79	0.616154	0.573077	0.374615	CCT4	0.664615	0.825385	0.490769	0.48	0.485385	0.835385	0.600769	0.683077	0.831538	0.77	CCT4	0.613077	0.12	0.677692	0.517692	0.788462	0.653077	0.698462	0.546154	0.663077	0.694615	CCT4	0.479231	0.862308	0.564615	0.534615	0.596154	0.233846	0.576923	0.566923	0.463077	0.762308	CCT4	0.824615	0.0343699	0.149317	0.0923254	-0.0658199
Antigen.KI.67	0.315892	0.311241	0.906154	0.507692	0.913846	0.79	1	0.865385	0.783077	0.603846	Antigen.KI.67	0.694615	0.931538	0.802308	0.810769	0.365385	0.833846	0.720769	0.899231	0.877692	0.804615	Antigen.KI.67	0.881538	0.206154	0.84	0.562308	0.921538	0.847692	0.914615	0.823077	0.914615	0.899231	Antigen.KI.67	0.811538	0.906923	0.543077	0.870769	0.85	-0.0161538	0.853077	0.451538	0.512308	0.82	Antigen.KI.67	0.937692	0.450284	0.0315567	0.51433	0.329099
CUL5	0.297693	0.237817	0.859231	0.616154	0.894615	0.616154	0.865385	1	0.926923	0.615385	CUL5	0.830769	0.830769	0.756923	0.733077	0.325385	0.757692	0.626923	0.804615	0.795385	0.736154	CUL5	0.853077	0.536154	0.843077	0.68	0.802308	0.846154	0.819231	0.759231	0.828462	0.786923	CUL5	0.808462	0.796923	0.602308	0.794615	0.776154	-0.105385	0.776923	0.361538	0.747692	0.756154	CUL5	0.781538	0.457621	-0.075813	0.462397	0.229022
APOA4	0.197595	0.0760234	0.785385	0.621538	0.844615	0.573077	0.783077	0.926923	1	0.439231	APOA4	0.798462	0.786154	0.769231	0.67	0.355385	0.777692	0.483077	0.728462	0.79	0.770769	APOA4	0.805385	0.463846	0.807692	0.583846	0.706154	0.835385	0.713846	0.611538	0.776923	0.702308	APOA4	0.785385	0.776154	0.482308	0.716154	0.802308	-0.121538	0.700769	0.231538	0.666154	0.768462	APOA4	0.73	0.366097	0.00962094	0.297365	0.0719785
APOE	0.304843	0.308642	0.666923	0.317692	0.491538	0.374615	0.603846	0.615385	0.439231	1	APOE	0.485385	0.51	0.548462	0.641538	0.182308	0.436154	0.63	0.621538	0.374615	0.395385	APOE	0.663846	0.291538	0.402308	0.690769	0.602308	0.476154	0.681538	0.834615	0.609231	0.635385	APOE	0.579231	0.425385	0.613077	0.751538	0.428462	0.0776923	0.709231	0.518462	0.473077	0.335385	APOE	0.491538	0.377296	-0.169713	0.518946	0.394149
APOA1	-0.0747482	-0.166992	0.617692	0.720769	0.726154	0.664615	0.694615	0.830769	0.798462	0.485385	APOA1	1	0.766154	0.495385	0.414615	0.334615	0.839231	0.606154	0.611538	0.716923	0.744615	APOA1	0.726923	0.703846	0.770769	0.766154	0.737692	0.671538	0.633846	0.563077	0.601538	0.611538	APOA1	0.556154	0.766154	0.596154	0.547692	0.615385	0.0315385	0.532308	0.507692	0.882308	0.662308	APOA1	0.705385	0.1788	0.0534924	0.200038	-0.0612009
CCDC43	0.226194	0.185185	0.813846	0.575385	0.889231	0.825385	0.931538	0.830769	0.786154	0.51	CCDC43	0.766154	1	0.722308	0.690769	0.416154	0.926154	0.578462	0.866154	0.963846	0.916923	CCDC43	0.830769	0.303846	0.88	0.575385	0.945385	0.851538	0.886923	0.709231	0.892308	0.876923	CCDC43	0.723077	0.973846	0.571538	0.745385	0.864615	-0.102308	0.78	0.456154	0.618462	0.886154	CCDC43	0.966154	0.372662	0.0769675	0.438931	0.198229
CCDC171	0.38934	0.331384	0.870769	0.443077	0.832308	0.490769	0.802308	0.756923	0.769231	0.548462	CCDC171	0.495385	0.722308	1	0.833077	0.375385	0.660769	0.527692	0.78	0.723077	0.726154	CCDC171	0.748462	0.104615	0.716923	0.423846	0.741538	0.827692	0.802308	0.790769	0.864615	0.793077	CCDC171	0.969231	0.716923	0.444615	0.783846	0.808462	-0.221538	0.750769	0.132308	0.396923	0.778462	CCDC171	0.683846	0.433292	0.0180874	0.435853	0.276367
HSP90B2	0.562236	0.558805	0.901538	0.343077	0.828462	0.48	0.810769	0.733077	0.67	0.641538	HSP90B2	0.414615	0.690769	0.833077	1	0.343077	0.533846	0.551538	0.846923	0.651538	0.603846	HSP90B2	0.780769	0.136923	0.673077	0.490769	0.692308	0.846923	0.831538	0.806923	0.835385	0.818462	HSP90B2	0.811538	0.682308	0.313077	0.889231	0.737692	-0.170769	0.876154	0.144615	0.353846	0.684615	HSP90B2	0.691538	0.497011	-0.188955	0.525486	0.472287
PLG	0.0773481	-0.063028	0.381538	0.0476923	0.387692	0.485385	0.365385	0.325385	0.355385	0.182308	PLG	0.334615	0.416154	0.375385	0.343077	1	0.437692	0.198462	0.310769	0.46	0.415385	PLG	0.210769	0.28	0.405385	0.277692	0.332308	0.391538	0.278462	0.312308	0.433846	0.318462	PLG	0.295385	0.464615	0.362308	0.193846	0.422308	-0.00615385	0.206154	0.37	0.400769	0.618462	PLG	0.348462	-0.0660365	0.299404	0.0246201	-0.336028
PLB1	-0.0266493	-0.123457	0.715385	0.592308	0.813846	0.835385	0.833846	0.757692	0.777692	0.436154	PLB1	0.839231	0.926154	0.660769	0.533846	0.437692	1	0.625385	0.753077	0.893077	0.931538	PLB1	0.752308	0.328462	0.790769	0.637692	0.876154	0.76	0.782308	0.596154	0.765385	0.75	PLB1	0.657692	0.93	0.620769	0.612308	0.813077	0.0192308	0.621538	0.469231	0.633846	0.826154	PLB1	0.89	0.192703	0.163556	0.261973	-0.00962279
LMCD1	0.0461489	0.138402	0.686923	0.268462	0.595385	0.600769	0.720769	0.626923	0.483077	0.63	LMCD1	0.606154	0.578462	0.527692	0.551538	0.198462	0.625385	1	0.526923	0.439231	0.441538	LMCD1	0.586154	0.180769	0.506154	0.579231	0.639231	0.471538	0.613846	0.671538	0.6	0.605385	LMCD1	0.583846	0.557692	0.622308	0.653846	0.486154	0.363077	0.500769	0.513846	0.342308	0.422308	LMCD1	0.563077	0.231321	0.168944	0.337757	0.136644
AAT	0.41469	0.444445	0.876154	0.503846	0.926923	0.683077	0.899231	0.804615	0.728462	0.621538	AAT	0.611538	0.866154	0.78	0.846923	0.310769	0.753077	0.526923	1	0.824615	0.828462	AAT	0.855385	0.232308	0.773846	0.616923	0.868462	0.876154	0.965385	0.832308	0.853077	0.915385	AAT	0.780769	0.847692	0.377692	0.829231	0.792308	-0.179231	0.916154	0.261538	0.537692	0.776154	AAT	0.898462	0.438312	-0.261689	0.528563	0.409161
VIL1	0.180046	0.0831709	0.737692	0.544615	0.871538	0.831538	0.877692	0.795385	0.79	0.374615	VIL1	0.716923	0.963846	0.723077	0.651538	0.46	0.893077	0.439231	0.824615	1	0.92	VIL1	0.781538	0.252308	0.877692	0.505385	0.888462	0.866154	0.832308	0.613846	0.845385	0.817692	VIL1	0.696923	0.972308	0.502308	0.666923	0.852308	-0.176154	0.723846	0.386154	0.590769	0.936154	VIL1	0.936154	0.320914	0.100443	0.354299	0.144727
NKRF	0.101398	-0.00454841	0.727692	0.558462	0.861538	0.77	0.804615	0.736154	0.770769	0.395385	NKRF	0.744615	0.916923	0.726154	0.603846	0.415385	0.931538	0.441538	0.828462	0.92	1	NKRF	0.746923	0.296154	0.797692	0.623077	0.857692	0.840769	0.823077	0.593077	0.773077	0.796154	NKRF	0.695385	0.933077	0.483077	0.602308	0.840769	-0.220769	0.687692	0.282308	0.629231	0.890769	NKRF	0.882308	0.222439	0.0092361	0.266205	0.0858353
APPBP2	0.176796	0.165042	0.858462	0.626154	0.831538	0.613077	0.881538	0.853077	0.805385	0.663846	APPBP2	0.726923	0.830769	0.748462	0.780769	0.210769	0.752308	0.586154	0.855385	0.781538	0.746923	APPBP2	1	0.342308	0.822308	0.648462	0.828462	0.822308	0.819231	0.750769	0.763077	0.760769	APPBP2	0.753077	0.798462	0.414615	0.863077	0.772308	-0.0561538	0.817692	0.436923	0.606154	0.730769	APPBP2	0.859231	0.358373	-0.112373	0.450087	0.334103
PPEF2	0.039649	-0.037037	0.278462	0.579231	0.344615	0.12	0.206154	0.536154	0.463846	0.291538	PPEF2	0.703846	0.303846	0.104615	0.136923	0.28	0.328462	0.180769	0.232308	0.252308	0.296154	PPEF2	0.342308	1	0.416923	0.589231	0.300769	0.317692	0.222308	0.244615	0.203077	0.218462	PPEF2	0.206923	0.292308	0.262308	0.201538	0.280769	-0.113846	0.177692	0.324615	0.881538	0.301538	PPEF2	0.231538	0.115467	-0.10737	0.103097	-0.150885
CAPRI	0.230094	0.187784	0.825385	0.580769	0.884615	0.677692	0.84	0.843077	0.807692	0.402308	CAPRI	0.770769	0.88	0.716923	0.673077	0.405385	0.790769	0.506154	0.773846	0.877692	0.797692	CAPRI	0.822308	0.416923	1	0.517692	0.801538	0.87	0.771538	0.609231	0.811538	0.789231	CAPRI	0.747692	0.883077	0.4	0.682308	0.786154	-0.193846	0.686923	0.315385	0.682308	0.880769	CAPRI	0.847692	0.385406	0.0908216	0.430083	0.197075
CKAP2L	-0.0383491	-0.156595	0.6	0.491538	0.623077	0.517692	0.562308	0.68	0.583846	0.690769	CKAP2L	0.766154	0.575385	0.423846	0.490769	0.277692	0.637692	0.579231	0.616923	0.505385	0.623077	CKAP2L	0.648462	0.589231	0.517692	1	0.581538	0.602308	0.637692	0.582308	0.478462	0.592308	CKAP2L	0.437692	0.586154	0.551538	0.486923	0.508462	0.0415385	0.550769	0.479231	0.751538	0.513846	CKAP2L	0.566923	0.0417072	-0.211661	0.190037	0.0981525
PKCE	0.287943	0.274854	0.807692	0.553846	0.855385	0.788462	0.921538	0.802308	0.706154	0.602308	PKCE	0.737692	0.945385	0.741538	0.692308	0.332308	0.876154	0.639231	0.868462	0.888462	0.857692	PKCE	0.828462	0.300769	0.801538	0.581538	1	0.817692	0.915385	0.803846	0.884615	0.876923	PKCE	0.753077	0.913846	0.576923	0.777692	0.816154	-0.107692	0.784615	0.476923	0.626923	0.816923	PKCE	0.931538	0.400467	-0.061574	0.463935	0.264434
C4BPA	0.386091	0.302144	0.87	0.498462	0.944615	0.653077	0.847692	0.846154	0.835385	0.476154	C4BPA	0.671538	0.851538	0.827692	0.846923	0.391538	0.76	0.471538	0.876154	0.866154	0.840769	C4BPA	0.822308	0.317692	0.87	0.602308	0.817692	1	0.872308	0.691538	0.859231	0.84	C4BPA	0.806154	0.884615	0.399231	0.746154	0.842308	-0.301538	0.823077	0.136923	0.618462	0.873077	C4BPA	0.825385	0.357987	-0.208582	0.373918	0.293303
C1R	0.493988	0.48603	0.882308	0.495385	0.915385	0.698462	0.914615	0.819231	0.713846	0.681538	C1R	0.633846	0.886923	0.802308	0.831538	0.278462	0.782308	0.613846	0.965385	0.832308	0.823077	C1R	0.819231	0.222308	0.771538	0.637692	0.915385	0.872308	1	0.872308	0.913077	0.960769	C1R	0.819231	0.86	0.51	0.84	0.815385	-0.172308	0.912308	0.298462	0.541538	0.768462	C1R	0.897692	0.513231	-0.197422	0.593191	0.459969
C1S	0.511537	0.51527	0.83	0.435385	0.752308	0.546154	0.823077	0.759231	0.611538	0.834615	C1S	0.563077	0.709231	0.790769	0.806923	0.312308	0.596154	0.671538	0.832308	0.613846	0.593077	C1S	0.750769	0.244615	0.609231	0.582308	0.803846	0.691538	0.872308	1	0.840769	0.853077	C1S	0.819231	0.643077	0.563077	0.856154	0.636154	-0.0446154	0.860769	0.378462	0.503077	0.588462	C1S	0.693846	0.500487	-0.160862	0.579727	0.419169
C1QC	0.503088	0.461988	0.9	0.448462	0.877692	0.663077	0.914615	0.828462	0.776923	0.609231	C1QC	0.601538	0.892308	0.864615	0.835385	0.433846	0.765385	0.6	0.853077	0.845385	0.773077	C1QC	0.763077	0.203077	0.811538	0.478462	0.884615	0.859231	0.913077	0.840769	1	0.94	C1QC	0.866923	0.851538	0.554615	0.841538	0.868462	-0.168462	0.843846	0.304615	0.493077	0.826923	C1QC	0.847692	0.567682	0.0296325	0.573957	0.344111
C3	0.505038	0.488629	0.873077	0.490769	0.889231	0.694615	0.899231	0.786923	0.702308	0.635385	C3	0.611538	0.876923	0.793077	0.818462	0.318462	0.75	0.605385	0.915385	0.817692	0.796154	C3	0.760769	0.218462	0.789231	0.592308	0.876923	0.84	0.960769	0.853077	0.94	1	C3	0.816923	0.848462	0.461538	0.822308	0.812308	-0.127692	0.883077	0.315385	0.506923	0.789231	C3	0.871538	0.527133	-0.0654224	0.558569	0.405312
C4	0.454339	0.4295	0.89	0.517692	0.843846	0.479231	0.811538	0.808462	0.785385	0.579231	C4	0.556154	0.723077	0.969231	0.811538	0.295385	0.657692	0.583846	0.780769	0.696923	0.695385	C4	0.753077	0.206923	0.747692	0.437692	0.753077	0.806154	0.819231	0.819231	0.866923	0.816923	C4	1	0.697692	0.469231	0.81	0.785385	-0.179231	0.771538	0.147692	0.458462	0.730769	C4	0.680769	0.524816	0.0161632	0.506636	0.32525
C5	0.159896	0.111761	0.780769	0.561538	0.901538	0.862308	0.906923	0.796923	0.776154	0.425385	C5	0.766154	0.973846	0.716923	0.682308	0.464615	0.93	0.557692	0.847692	0.972308	0.933077	C5	0.798462	0.292308	0.883077	0.586154	0.913846	0.884615	0.86	0.643077	0.851538	0.848462	C5	0.697692	1	0.513846	0.698462	0.866923	-0.0915385	0.73	0.416154	0.62	0.923077	C5	0.953846	0.26878	0.075813	0.319677	0.118553
C6	0.00909978	-0.0662768	0.473846	0.301538	0.441538	0.564615	0.543077	0.602308	0.482308	0.613077	C6	0.596154	0.571538	0.444615	0.313077	0.362308	0.620769	0.622308	0.377692	0.502308	0.483077	C6	0.414615	0.262308	0.4	0.551538	0.576923	0.399231	0.51	0.563077	0.554615	0.461538	C6	0.469231	0.513846	1	0.403077	0.399231	0.221538	0.370769	0.526923	0.485385	0.423846	C6	0.456923	0.121646	0.194343	0.236199	-0.0107775
C8A	0.476438	0.489279	0.860769	0.465385	0.773846	0.534615	0.870769	0.794615	0.716154	0.751538	C8A	0.547692	0.745385	0.783846	0.889231	0.193846	0.612308	0.653846	0.829231	0.666923	0.602308	C8A	0.863077	0.201538	0.682308	0.486923	0.777692	0.746154	0.84	0.856154	0.841538	0.822308	C8A	0.81	0.698462	0.403077	1	0.751538	-0.0330769	0.889231	0.343846	0.412308	0.615385	C8A	0.761538	0.613637	-0.0558014	0.604347	0.479985
C8B	0.380891	0.255361	0.824615	0.495385	0.845385	0.596154	0.85	0.776154	0.802308	0.428462	C8B	0.615385	0.864615	0.808462	0.737692	0.422308	0.813077	0.486154	0.792308	0.852308	0.840769	C8B	0.772308	0.280769	0.786154	0.508462	0.816154	0.842308	0.815385	0.636154	0.868462	0.812308	C8B	0.785385	0.866923	0.399231	0.751538	1	-0.236154	0.720769	0.250769	0.515385	0.864615	C8B	0.86	0.44565	0.103906	0.467398	0.243264
C8G	-0.638284	-0.413255	-0.133846	0.0415385	-0.205385	0.233846	-0.0161538	-0.105385	-0.121538	0.0776923	C8G	0.0315385	-0.102308	-0.221538	-0.170769	-0.00615385	0.0192308	0.363077	-0.179231	-0.176154	-0.220769	C8G	-0.0561538	-0.113846	-0.193846	0.0415385	-0.107692	-0.301538	-0.172308	-0.0446154	-0.168462	-0.127692	C8G	-0.179231	-0.0915385	0.221538	-0.0330769	-0.236154	1	-0.222308	0.500769	-0.183077	-0.214615	C8G	-0.0584615	-0.476544	0.342505	-0.41431	-0.474596
C9	0.624635	0.581547	0.843077	0.443077	0.823077	0.576923	0.853077	0.776923	0.700769	0.709231	C9	0.532308	0.78	0.750769	0.876154	0.206154	0.621538	0.500769	0.916154	0.723846	0.687692	C9	0.817692	0.177692	0.686923	0.550769	0.784615	0.823077	0.912308	0.860769	0.843846	0.883077	C9	0.771538	0.73	0.370769	0.889231	0.720769	-0.222308	1	0.22	0.444615	0.634615	C9	0.786154	0.592011	-0.267847	0.616272	0.578137
Gal.3	-0.356191	-0.297596	0.272308	0.360769	0.215385	0.566923	0.451538	0.361538	0.231538	0.518462	Gal.3	0.507692	0.456154	0.132308	0.144615	0.37	0.469231	0.513846	0.261538	0.386154	0.282308	Gal.3	0.436923	0.324615	0.315385	0.479231	0.476923	0.136923	0.298462	0.378462	0.304615	0.315385	Gal.3	0.147692	0.416154	0.526923	0.343846	0.250769	0.500769	0.22	1	0.407692	0.333846	Gal.3	0.465385	-0.0637194	0.370983	0.0973264	-0.181293
M2BP	0.111797	-0.00129955	0.526923	0.661538	0.627692	0.463077	0.512308	0.747692	0.666154	0.473077	M2BP	0.882308	0.618462	0.396923	0.353846	0.400769	0.633846	0.342308	0.537692	0.590769	0.629231	M2BP	0.606154	0.881538	0.682308	0.751538	0.626923	0.618462	0.541538	0.503077	0.493077	0.506923	M2BP	0.458462	0.62	0.485385	0.412308	0.515385	-0.183077	0.444615	0.407692	1	0.608462	M2BP	0.55	0.153699	-0.16471	0.181958	-0.0542725
MASP2	0.194345	0.0864198	0.770769	0.451538	0.865385	0.762308	0.82	0.756154	0.768462	0.335385	MASP2	0.662308	0.886154	0.778462	0.684615	0.618462	0.826154	0.422308	0.776154	0.936154	0.890769	MASP2	0.730769	0.301538	0.880769	0.513846	0.816923	0.873077	0.768462	0.588462	0.826923	0.789231	MASP2	0.730769	0.923077	0.423846	0.615385	0.864615	-0.214615	0.634615	0.333846	0.608462	1	MASP2	0.853077	0.2375	0.138926	0.273899	0.0369515
MBL2	0.188495	0.183886	0.798462	0.552308	0.874615	0.824615	0.937692	0.781538	0.73	0.491538	MBL2	0.705385	0.966154	0.683846	0.691538	0.348462	0.89	0.563077	0.898462	0.936154	0.882308	MBL2	0.859231	0.231538	0.847692	0.566923	0.931538	0.825385	0.897692	0.693846	0.847692	0.871538	MBL2	0.680769	0.953846	0.456923	0.761538	0.86	-0.0584615	0.786154	0.465385	0.55	0.853077	MBL2	1	0.366869	0.0238599	0.462012	0.273672
IL.1b	0.844583	0.761218	0.491605	0.196565	0.417072	0.0343699	0.450284	0.457621	0.366097	0.377296	IL.1b	0.1788	0.372662	0.433292	0.497011	-0.0660365	0.192703	0.231321	0.438312	0.320914	0.222439	IL.1b	0.358373	0.115467	0.385406	0.0417072	0.400467	0.357987	0.513231	0.500487	0.567682	0.527133	IL.1b	0.524816	0.26878	0.121646	0.613637	0.44565	-0.476544	0.592011	-0.0637194	0.153699	0.2375	IL.1b	0.366869	1	-0.0139104	0.887994	0.758845
IL.1ra	-0.346341	-0.380689	-0.090052	-0.0030787	-0.133539	0.149317	0.0315567	-0.075813	0.00962094	-0.169713	IL.1ra	0.0534924	0.0769675	0.0180874	-0.188955	0.299404	0.163556	0.168944	-0.261689	0.100443	0.0092361	IL.1ra	-0.112373	-0.10737	0.0908216	-0.211661	-0.061574	-0.208582	-0.197422	-0.160862	0.0296325	-0.0654224	IL.1ra	0.0161632	0.075813	0.194343	-0.0558014	0.103906	0.342505	-0.267847	0.370983	-0.16471	0.138926	IL.1ra	0.0238599	-0.0139104	1	-0.00904542	-0.335259
IL.2	0.677178	0.655834	0.562801	0.143489	0.450856	0.0923254	0.51433	0.462397	0.297365	0.518946	IL.2	0.200038	0.438931	0.435853	0.525486	0.0246201	0.261973	0.337757	0.528563	0.354299	0.266205	IL.2	0.450087	0.103097	0.430083	0.190037	0.463935	0.373918	0.593191	0.579727	0.573957	0.558569	IL.2	0.506636	0.319677	0.236199	0.604347	0.467398	-0.41431	0.616272	0.0973264	0.181958	0.273899	IL.2	0.462012	0.887994	-0.00904542	1	0.806737
IL.4	0.747968	0.707737	0.384912	0.0200154	0.28291	-0.0658199	0.329099	0.229022	0.0719785	0.394149	IL.4	-0.0612009	0.198229	0.276367	0.472287	-0.336028	-0.00962279	0.136644	0.409161	0.144727	0.0858353	IL.4	0.334103	-0.150885	0.197075	0.0981525	0.264434	0.293303	0.459969	0.419169	0.344111	0.405312	IL.4	0.32525	0.118553	-0.0107775	0.479985	0.243264	-0.474596	0.578137	-0.181293	-0.0542725	0.0369515	IL.4	0.273672	0.758845	-0.335259	0.806737	1
IL.5	0.747556	0.659605	0.38695	-0.0440243	0.298516	0.0227845	0.34254	0.215874	0.0610161	0.246382	IL.5	-0.0301219	0.273028	0.279593	0.362235	0.0420934	0.052134	0.0834145	0.33443	0.241747	0.135549	IL.5	0.20313	-0.0614023	0.28693	0.0598576	0.305467	0.304308	0.410507	0.370345	0.425182	0.425954	IL.5	0.30315	0.193861	0.071443	0.276504	0.296199	-0.566523	0.4638	-0.0351422	0.039004	0.212398	IL.5	0.290406	0.668476	-0.140264	0.758986	0.78841
IL.6	0.660598	0.653234	0.595499	0.00923254	0.449702	-0.00538565	0.405078	0.373533	0.26005	0.472783	IL.6	-0.0123101	0.269667	0.513176	0.74322	0.00230814	0.0796307	0.220427	0.527024	0.232737	0.193499	IL.6	0.465859	-0.0515484	0.301981	0.169648	0.320831	0.495095	0.511252	0.518561	0.451241	0.420465	IL.6	0.516253	0.206963	0.056934	0.588959	0.341604	-0.456242	0.644355	-0.190037	0.0461627	0.235815	IL.6	0.285055	0.611051	-0.396844	0.679877	0.769586
IL.7	0.762374	0.681013	0.552569	0.0797764	0.425865	0.0778211	0.481396	0.367206	0.223296	0.434078	IL.7	0.0954188	0.393016	0.463798	0.54553	-0.0524022	0.19905	0.268268	0.513463	0.319888	0.271005	IL.7	0.428603	0.0070391	0.363687	0.200614	0.469273	0.430949	0.576815	0.569385	0.5381	0.557262	IL.7	0.509161	0.288212	0.100112	0.503686	0.462234	-0.498212	0.645641	-0.0121229	0.113799	0.283128	IL.7	0.417653	0.703432	-0.214816	0.815519	0.822056
IL.8	0.856493	0.765246	0.44633	0.0886493	0.332242	-0.116015	0.279823	0.33918	0.259781	0.385046	IL.8	-0.00655234	0.191945	0.319523	0.592408	-0.111004	0.00847949	0.0824824	0.3889	0.149547	0.0982851	IL.8	0.302564	0.0847949	0.206591	0.107921	0.203508	0.364233	0.417422	0.371941	0.402391	0.379265	IL.8	0.379265	0.122567	0.0200424	0.549625	0.323763	-0.452111	0.564657	-0.257083	0.0720757	0.100983	IL.8	0.201581	0.803794	-0.325685	0.706632	0.783222
IL.9	0.800828	0.825961	0.604851	0.0602114	0.502804	0.190018	0.585302	0.456277	0.265087	0.476608	IL.9	0.0821065	0.450022	0.497331	0.643167	0.00821065	0.206048	0.345238	0.570053	0.395284	0.242801	IL.9	0.442202	-0.0539557	0.422262	0.114949	0.518053	0.488338	0.651378	0.609543	0.644731	0.620099	IL.9	0.54894	0.374562	0.20292	0.649814	0.501631	-0.383554	0.686566	0.0320606	0.0844524	0.324125	IL.9	0.490684	0.825578	-0.169002	0.879099	0.851043
IL.10	0.697983	0.689905	0.500873	0.0880486	0.312032	-0.165284	0.335589	0.338292	0.204288	0.548759	IL.10	0.0135162	0.202357	0.466889	0.587763	-0.120488	-0.00193089	0.212012	0.389268	0.133231	0.07376	IL.10	0.402011	0.0158333	0.291951	0.0961583	0.250243	0.325548	0.431361	0.530609	0.429816	0.402398	IL.10	0.514389	0.103496	0.0830283	0.598576	0.296199	-0.454145	0.571157	-0.107744	0.0540649	0.112764	IL.10	0.20313	0.797208	-0.126933	0.848403	0.837879
IL.12.p70.	0.769625	0.757195	0.396174	0.108692	0.255189	-0.155949	0.259127	0.333951	0.150436	0.579689	IL.12.p70.	0.0511954	0.186666	0.35443	0.496201	-0.155161	-0.00236286	0.155949	0.373333	0.108692	0.0732488	IL.12.p70.	0.337102	0.166188	0.17564	0.133896	0.305597	0.263066	0.426103	0.537158	0.369394	0.343403	IL.12.p70.	0.424528	0.064585	0.169339	0.537945	0.212658	-0.472573	0.527706	-0.0708859	0.183516	0.0511954	IL.12.p70.	0.164613	0.763934	-0.320353	0.786197	0.761034
IL.13	0.717091	0.712887	0.488365	0.0443261	0.388826	0.048992	0.409044	0.391936	0.2053	0.423042	IL.13	0.0925405	0.30795	0.30795	0.585571	-0.0785428	0.0591015	0.188192	0.451815	0.272956	0.133756	IL.13	0.452593	0.116648	0.405934	0.126757	0.349943	0.428486	0.466591	0.427708	0.412933	0.405934	IL.13	0.369384	0.243405	0.0139977	0.577795	0.314949	-0.486032	0.595681	-0.0365496	0.176527	0.221631	IL.13	0.343722	0.756215	-0.279727	0.791412	0.845179
IL.15	0.785194	0.692911	0.406101	0.0606591	0.292266	-0.173706	0.256816	0.353319	0.222548	0.366318	IL.15	0.0539629	0.201278	0.287146	0.436824	-0.0819291	0.00748391	0.0732636	0.338352	0.154405	0.0941397	IL.15	0.282813	0.195763	0.276511	0.0953214	0.203641	0.260755	0.371044	0.373014	0.361591	0.345836	IL.15	0.373014	0.0850803	0.0319051	0.451004	0.30172	-0.586108	0.483697	-0.162677	0.159525	0.124075	IL.15	0.194188	0.879175	-0.1407	0.879726	0.791935
IL.17	0.747074	0.640884	0.492018	0.132333	0.366994	-0.0107713	0.383535	0.428159	0.280054	0.595884	IL.17	0.178496	0.315445	0.399692	0.523178	-0.074245	0.111945	0.191191	0.451625	0.252356	0.193114	IL.17	0.41508	0.143874	0.376996	0.255049	0.35353	0.382766	0.523562	0.564339	0.508944	0.516638	IL.17	0.457396	0.213118	0.221196	0.578573	0.325447	-0.498173	0.614349	-0.0311598	0.247355	0.198884	IL.17	0.313907	0.840485	-0.191301	0.860331	0.843119
Eotaxin	0.770881	0.788824	0.406923	0.139231	0.332308	-0.153846	0.3	0.313846	0.230769	0.224615	Eotaxin	0.0192308	0.235385	0.282308	0.419231	-0.166154	0.0215385	0.0284615	0.393846	0.166154	0.101538	Eotaxin	0.269231	0.14	0.278462	0.0230769	0.25	0.326923	0.420769	0.356923	0.406154	0.422308	Eotaxin	0.378462	0.133846	-0.116154	0.400769	0.357692	-0.505385	0.536154	-0.220769	0.0830769	0.103077	Eotaxin	0.263077	0.779694	-0.265538	0.78592	0.76328
FGF.basic	0.845854	0.766255	0.387842	-0.00384763	0.310504	-0.116199	0.23509	0.185456	0.029242	0.283186	FGF.basic	-0.0611774	0.180069	0.308195	0.43132	-0.0307811	-0.00923432	0.037322	0.353982	0.144671	0.11312	FGF.basic	0.156983	0.00654098	0.223548	0.0677184	0.265872	0.325895	0.427472	0.394382	0.387842	0.401308	FGF.basic	0.346672	0.116583	0.00846479	0.296653	0.230089	-0.676029	0.459407	-0.259331	0.0850327	0.1389	FGF.basic	0.184686	0.725135	-0.361309	0.758899	0.827878
G.CSF	0.727243	0.612285	0.455175	0.110812	0.325895	-0.0550212	0.360908	0.365525	0.270104	0.531743	G.CSF	0.101962	0.259331	0.348596	0.543286	-0.220085	0.0792613	0.180839	0.436706	0.191997	0.17045	G.CSF	0.42324	0.0527126	0.258561	0.240477	0.286649	0.342055	0.478261	0.474798	0.421701	0.459023	G.CSF	0.398615	0.161216	0.0684879	0.603309	0.329357	-0.469027	0.640631	-0.0804156	0.101193	0.111197	G.CSF	0.291651	0.841806	-0.226372	0.818934	0.90104
GM.CSF	0.764361	0.703857	0.458515	0.0116671	0.368679	0.0490016	0.391624	0.360512	0.158672	0.525407	GM.CSF	0.0910031	0.30101	0.333289	0.526573	-0.128727	0.0867251	0.25862	0.470571	0.231786	0.158672	GM.CSF	0.3294	0.0350012	0.296343	0.253953	0.365957	0.377624	0.564297	0.565075	0.486516	0.542518	GM.CSF	0.398625	0.210785	0.203396	0.508684	0.297121	-0.444515	0.626521	-0.0711691	0.134949	0.156727	GM.CSF	0.323566	0.778621	-0.282117	0.856916	0.911121
IFN.g	0.0901106	-0.0198374	0.138648	0.0758714	0.0558445	0.155594	0.259195	0.0681688	0.105912	0.0492972	IFN.g	0.0762566	0.281533	0.176391	0.0870403	0.0743309	0.283844	0.228385	0.0219526	0.265357	0.161756	IFN.g	0.149432	-0.197574	0.236087	-0.149047	0.165608	0.0254189	0.112844	0.0550742	0.252648	0.166763	IFN.g	0.192182	0.240709	0.184864	0.262276	0.366263	0.0308107	0.119392	0.222222	-0.167919	0.182554	IFN.g	0.272675	0.401394	0.757033	0.441063	0.232993
IP.10	0.81378	0.729045	0.436154	-0.0584615	0.342308	0.0930769	0.399231	0.333077	0.238462	0.382308	IP.10	0.00230769	0.293846	0.320769	0.490769	0.187692	0.13	0.124615	0.445385	0.251538	0.154615	IP.10	0.273077	-0.0238462	0.166154	0.141538	0.317692	0.366923	0.477692	0.458462	0.468462	0.403077	IP.10	0.328462	0.215385	0.206154	0.42	0.383846	-0.37	0.596923	-0.0184615	0.0492308	0.166923	IP.10	0.322308	0.607844	-0.299788	0.693595	0.669746
MCP.1.MCAF.	0.813394	0.731882	0.479415	-0.0981147	0.327049	-0.0184686	0.343594	0.305502	0.140823	0.371297	MCP.1.MCAF.	-0.0296268	0.240862	0.364371	0.483648	0.225856	0.0573297	0.174298	0.368988	0.198923	0.0881108	MCP.1.MCAF.	0.244325	0.0507888	0.254713	0.10504	0.290112	0.33359	0.420546	0.457099	0.441708	0.370142	MCP.1.MCAF.	0.394767	0.156599	0.137361	0.360908	0.360908	-0.476722	0.487495	-0.029242	0.0950366	0.214698	MCP.1.MCAF.	0.241247	0.622372	-0.19538	0.764672	0.660762
MIP.1a	0.780884	0.746831	0.543286	0.178145	0.450173	0.136206	0.534821	0.372066	0.243555	0.419392	MIP.1a	0.0938823	0.435167	0.477491	0.557522	0.00307811	0.224702	0.229319	0.53713	0.37322	0.26895	MIP.1a	0.432859	-0.0580993	0.361293	0.163524	0.509042	0.475568	0.613313	0.586764	0.608311	0.593305	MIP.1a	0.490189	0.356676	0.189304	0.519815	0.483263	-0.389765	0.651404	0.0450173	0.0934975	0.29319	MIP.1a	0.4798	0.652892	-0.234649	0.751972	0.792068
PDGF.bb	0.763081	0.723197	0.414615	0.0538462	0.331538	0.0453846	0.361538	0.24	0.0546154	0.365385	PDGF.bb	0.00615385	0.306923	0.316923	0.412308	0.0338462	0.102308	0.0861538	0.460769	0.253846	0.207692	PDGF.bb	0.296154	0.0523077	0.248462	0.175385	0.403846	0.329231	0.503846	0.49	0.414615	0.463077	PDGF.bb	0.353077	0.214615	0.0692308	0.33	0.334615	-0.512308	0.535385	0.0330769	0.143846	0.226154	PDGF.bb	0.351538	0.575405	-0.312488	0.738219	0.755197
MIP.1b	0.836276	0.812175	0.409822	-0.0147754	0.267512	-0.0886522	0.300173	0.242627	0.0808757	0.488365	MIP.1b	-0.132201	0.201412	0.340611	0.554465	-0.0559909	-0.0598791	0.0412155	0.428486	0.157086	0.064545	MIP.1b	0.276066	-0.0388826	0.166417	0.0925405	0.274511	0.29784	0.481366	0.507028	0.449482	0.471257	MIP.1b	0.370162	0.107316	0.0443261	0.509361	0.297063	-0.442483	0.574684	-0.0785428	0.00933181	0.131423	MIP.1b	0.248848	0.762852	-0.292566	0.801524	0.855686
RANTES	0.79558	0.846004	0.566923	0.0223077	0.499231	0.213846	0.501538	0.35	0.184615	0.375385	RANTES	0.0676923	0.431538	0.437692	0.565385	0.343846	0.214615	0.205385	0.579231	0.368462	0.279231	RANTES	0.298462	0.0369231	0.404615	0.106923	0.478462	0.469231	0.611538	0.593846	0.62	0.603846	RANTES	0.463846	0.374615	0.172308	0.453846	0.438462	-0.388462	0.596923	-0.00461538	0.175385	0.372308	RANTES	0.451538	0.605141	-0.234366	0.728986	0.602387
TNF.a	0.755852	0.701982	0.585995	0.216622	0.468257	0.100808	0.527895	0.529819	0.398615	0.469796	TNF.a	0.238938	0.458638	0.478261	0.569065	0.029242	0.261639	0.307811	0.485571	0.392074	0.263563	TNF.a	0.47903	0.132743	0.486726	0.0973451	0.457099	0.421701	0.543671	0.560216	0.599846	0.519815	TNF.a	0.562139	0.331666	0.272028	0.647172	0.456714	-0.434783	0.638707	0.0388611	0.209311	0.298576	TNF.a	0.427857	0.923514	0.0150144	0.927073	0.766076
VEGF	0.737732	0.706303	0.344615	0.120769	0.23	-0.108462	0.236154	0.281538	0.125385	0.534615	VEGF	0.0530769	0.168462	0.185385	0.503077	-0.173077	-0.0384615	0.0492308	0.403077	0.0892308	0.0407692	VEGF	0.367692	0.195385	0.16	0.184615	0.255385	0.286923	0.405385	0.458462	0.296923	0.321538	VEGF	0.25	0.0715385	0.0276923	0.524615	0.156923	-0.399231	0.577692	-0.0730769	0.195385	-0.00307692	VEGF	0.200769	0.672336	-0.491822	0.692826	0.794458
P-value											P-value											P-value											P-value											P-value
	Urea	Creatinine	CFH	FCN3	IGSF22	CCT4	Antigen.KI.67	CUL5	APOA4	APOE		APOA1	CCDC43	CCDC171	TRAP1	PLG	PLB1	LMCD1	AAT	VIL1	NKRF		APPBP2	PPEF2	CAPRI	CKAP2L	PKCE	C4BPA	C1R	C1S	C1QC	C3		C4	C5	C6	C8A	C8B	C8G	C9	Gal.3	M2BP	MASP2		MBL2	IL.1b	IL.1ra	IL.2	IL.4
Urea	NA	1.38663e-07	0.0480974	0.962085	0.116569	0.701093	0.163021	0.189987	0.390583	0.179056	Urea	0.747441	0.324163	0.0810668	0.00798083	0.738946	0.908711	0.842547	0.0616005	0.434823	0.661865	Urea	0.443296	0.86451	0.315665	0.868915	0.205608	0.0838602	0.0228426	0.0177757	0.0200886	0.0195346	Urea	0.0385387	0.488722	0.968773	0.0289995	0.0884776	0.00184775	0.00246948	0.113008	0.629475	0.39858	Urea	0.4132	1.47063e-06	0.124047	0.000746295	9.6779e-05
Creatinine	1.38663e-07	NA	0.0493031	0.966554	0.130971	0.57449	0.169644	0.299238	0.743271	0.173425	Creatinine	0.469374	0.4216	0.142256	0.00845826	0.786073	0.593927	0.549646	0.0435314	0.720029	0.984389	Creatinine	0.474651	0.873365	0.414997	0.497855	0.227892	0.183129	0.0254904	0.0168247	0.0349943	0.0246002	Creatinine	0.0520061	0.629587	0.775311	0.0243815	0.263907	0.0625967	0.00568855	0.190138	0.995539	0.70954	Creatinine	0.424923	6.13181e-05	0.0886602	0.00124663	0.000331949
CFH	0.0480974	0.0493031	NA	0.0179661	1.18787e-10	0.00274983	4.5714e-10	3.8146e-08	3.31172e-06	0.000271612	CFH	0.00100185	7.49501e-07	1.51359e-08	7.75759e-10	0.0598455	5.8294e-05	0.00014903	9.53658e-09	2.57588e-05	3.75078e-05	CFH	4.04528e-08	0.177701	3.81434e-07	0.00152166	1.05478e-06	1.61414e-08	5.47597e-09	2.87134e-07	9.20005e-10	1.24491e-08	CFH	2.61721e-09	4.12717e-06	0.0167199	3.38843e-08	3.99603e-07	0.523572	1.22409e-07	0.187878	0.00680337	6.53476e-06	CFH	1.72256e-06	0.0125661	0.668593	0.00340233	0.0574365
FCN3	0.962085	0.966554	0.0179661	NA	0.00302833	0.1029	0.0095769	0.00103995	0.000911819	0.121732	FCN3	4.82016e-05	0.00261896	0.0265385	0.0931594	0.820905	0.00181141	0.194438	0.0102314	0.00487981	0.00371488	FCN3	0.000813078	0.00241263	0.00233407	0.0125798	0.0040737	0.0112096	0.0118025	0.0296064	0.0245475	0.0127403	FCN3	0.00803627	0.00349085	0.142961	0.0190616	0.0118025	0.843715	0.0265385	0.0764419	0.000316869	0.023465	FCN3	0.00419964	0.346327	0.988347	0.493805	0.924344
IGSF22	0.116569	0.130971	1.18787e-10	0.00302833	NA	0.000116841	1.77707e-10	1.63648e-09	1.10171e-07	0.0125798	IGSF22	3.96834e-05	2.82455e-09	2.48337e-07	3.15935e-07	0.0555078	7.49501e-07	0.00169029	2.85707e-11	1.41873e-08	3.19186e-08	IGSF22	2.60711e-07	0.0916056	4.41219e-09	0.000877815	5.09898e-08	1.28697e-12	1.45567e-10	1.44205e-05	8.32471e-09	2.82455e-09	IGSF22	1.16145e-07	7.75759e-10	0.0271306	5.68703e-06	1.04474e-07	0.324673	4.38286e-07	0.301142	0.000782287	2.3546e-08	IGSF22	1.09054e-08	0.0380606	0.524535	0.0237017	0.170588
CCT4	0.701093	0.57449	0.00274983	0.1029	0.000116841	NA	2.64315e-06	0.00103995	0.00274983	0.065034	CCT4	0.000290265	3.81434e-07	0.0127403	0.0151693	0.0139112	2.03938e-07	0.001495	0.000167859	2.60711e-07	6.76352e-06	CCT4	0.00111991	0.56776	0.000197709	0.00803627	2.85122e-06	0.000401282	0.00010317	0.00473681	0.000303313	0.000116841	CCT4	0.0153564	3.00563e-08	0.00327839	0.00590086	0.00166112	0.260565	0.0025347	0.00312634	0.0197446	9.47448e-06	CCT4	3.99603e-07	0.87044	0.476235	0.66071	0.754592
Antigen.KI.67	0.163021	0.169644	4.5714e-10	0.0095769	1.77707e-10	2.64315e-06	NA	2.3546e-08	3.69946e-06	0.00139236	Antigen.KI.67	0.000116841	1.38061e-11	1.40851e-06	8.90496e-07	0.072482	2.25157e-07	4.82016e-05	1.00086e-09	8.32471e-09	1.24567e-06	Antigen.KI.67	5.87893e-09	0.322824	1.50616e-07	0.00343667	6.29978e-11	8.89377e-08	1.60911e-10	4.38286e-07	1.60911e-10	1.00086e-09	Antigen.KI.67	8.53185e-07	4.17469e-10	0.00502643	1.51359e-08	7.55109e-08	0.938911	6.04489e-08	0.023465	0.00883786	5.25875e-07	Antigen.KI.67	4.81881e-12	0.0239017	0.880968	0.00852938	0.108193
CUL5	0.189987	0.299238	3.8146e-08	0.00103995	1.63648e-09	0.00103995	2.3546e-08	NA	2.85707e-11	0.00105946	CUL5	2.73637e-07	2.73637e-07	1.19083e-05	3.06994e-05	0.112474	1.15298e-05	0.000797554	1.24567e-06	2.01735e-06	2.73211e-05	CUL5	6.04489e-08	0.005733	1.22409e-07	0.000184391	1.40851e-06	9.90438e-08	5.50088e-07	1.08045e-05	3.15935e-07	3.07379e-06	CUL5	1.01135e-06	1.86476e-06	0.0014429	2.09775e-06	5.11699e-06	0.616127	4.93862e-06	0.0757707	1.73922e-05	1.22979e-05	CUL5	3.97995e-06	0.0214389	0.718715	0.0199497	0.270808
APOA4	0.390583	0.743271	3.31172e-06	0.000911819	1.10171e-07	0.00274983	3.69946e-06	2.85707e-11	NA	0.0280387	APOA4	1.72256e-06	3.19078e-06	6.99938e-06	0.000248373	0.0812674	4.76581e-06	0.0144394	3.64601e-05	2.64315e-06	6.53476e-06	APOA4	1.19525e-06	0.0195148	1.05478e-06	0.00218348	7.99762e-05	2.03938e-07	6.15001e-05	0.00116184	4.93862e-06	9.09249e-05	APOA4	3.31172e-06	5.11699e-06	0.0146191	5.67469e-05	1.40851e-06	0.562769	9.56604e-05	0.265433	0.00027771	7.24252e-06	APOA4	3.44419e-05	0.0718851	0.963595	0.148852	0.732418
APOE	0.179056	0.173425	0.000271612	0.121732	0.0125798	0.065034	0.00139236	0.00105946	0.0280387	NA	APOE	0.0139112	0.00920121	0.00452895	0.000547543	0.383092	0.0292874	0.000737992	0.000911819	0.065034	0.0504337	APOE	0.000296727	0.157362	0.0461839	0.000132078	0.0014429	0.0161239	0.000175955	2.14312e-07	0.00122726	0.000642983	APOE	0.00241263	0.034013	0.00111991	1.48821e-05	0.0326048	0.712029	7.20702e-05	0.00792688	0.0169225	0.101226	APOE	0.0125798	0.0629854	0.417347	0.00785863	0.051223
APOA1	0.747441	0.469374	0.00100185	4.82016e-05	3.96834e-05	0.000290265	0.000116841	2.73637e-07	1.72256e-06	0.0139112	APOA1	NA	8.01766e-06	0.0118025	0.0393274	0.10206	1.58524e-07	0.00131941	0.00116184	5.52362e-05	1.96633e-05	APOA1	3.85821e-05	8.63967e-05	6.53476e-06	8.01766e-06	2.57588e-05	0.000237419	0.00066898	0.00338321	0.00146875	0.00116184	APOA1	0.00389079	8.01766e-06	0.00166112	0.00459737	0.00105946	0.881036	0.00616038	0.0095769	5.47597e-09	0.000310026	APOA1	8.20681e-05	0.392465	0.799534	0.337698	0.771349
CCDC43	0.324163	0.4216	7.49501e-07	0.00261896	2.82455e-09	3.81434e-07	1.38061e-11	2.73637e-07	3.19078e-06	0.00920121	CCDC43	8.01766e-06	NA	4.56171e-05	0.000132078	0.0385303	3.21037e-11	0.00245275	2.21314e-08	1.04361e-14	1.18787e-10	CCDC43	2.73637e-07	0.139777	6.76615e-09	0.00261896	1.10001e-12	6.76034e-08	3.53871e-09	7.20702e-05	2.07503e-09	8.91208e-09	CCDC43	4.43714e-05	2.22045e-16	0.00284013	1.90722e-05	2.50416e-08	0.626521	4.27923e-06	0.0219141	0.000983253	3.81074e-09	CCDC43	4.88498e-15	0.0665588	0.714605	0.0281587	0.342175
CCDC171	0.0810668	0.142256	1.51359e-08	0.0265385	2.48337e-07	0.0127403	1.40851e-06	1.19083e-05	6.99938e-06	0.00452895	CCDC171	0.0118025	4.56171e-05	NA	2.36492e-07	0.0644409	0.000323843	0.00670822	4.27923e-06	4.43714e-05	3.96834e-05	CCDC171	1.68621e-05	0.618719	5.52362e-05	0.034735	2.21934e-05	3.31286e-07	1.40851e-06	2.54428e-06	2.50416e-08	2.26719e-06	CCDC171	1.77636e-15	5.52362e-05	0.0259568	3.56594e-06	1.01135e-06	0.287203	1.53567e-05	0.528399	0.0494639	4.59841e-06	CCDC171	0.000163935	0.0304885	0.931615	0.0294118	0.181122
HSP90B2	0.00798083	0.00845826	7.75759e-10	0.0931594	3.15935e-07	0.0151693	8.90496e-07	3.06994e-05	0.000248373	0.000547543	HSP90B2	0.0393274	0.000132078	2.36492e-07	NA	0.0931594	0.00598633	0.00426383	9.38685e-08	0.000418568	0.00139236	HSP90B2	4.12717e-06	0.513982	0.000226889	0.0127403	0.000125786	9.38685e-08	2.60711e-07	1.09987e-06	2.03938e-07	5.75295e-07	HSP90B2	8.53185e-07	0.000171865	0.127547	2.82455e-09	2.57588e-05	0.414412	9.53658e-09	0.490385	0.0826875	0.000160091	HSP90B2	0.000128898	0.0114859	0.365681	0.00698422	0.0171328
PLG	0.738946	0.786073	0.0598455	0.820905	0.0555078	0.0139112	0.072482	0.112474	0.0812674	0.383092	PLG	0.10206	0.0385303	0.0644409	0.0931594	NA	0.0286576	0.341599	0.130529	0.0206862	0.0389273	PLG	0.311867	0.175218	0.0443878	0.178952	0.104594	0.0529234	0.177701	0.128535	0.0302528	0.120782	PLG	0.151707	0.0192871	0.0751041	0.35317	0.0354692	0.97671	0.322824	0.0686806	0.0471031	0.000983253	PLG	0.0878061	0.753809	0.145953	0.907006	0.100532
PLB1	0.908711	0.593927	5.8294e-05	0.00181141	7.49501e-07	2.03938e-07	2.25157e-07	1.15298e-05	4.76581e-06	0.0292874	PLB1	1.58524e-07	3.21037e-11	0.000323843	0.00598633	0.0286576	NA	0.000828863	1.39717e-05	1.91829e-09	1.38061e-11	PLB1	1.44205e-05	0.108919	2.54428e-06	0.000605628	9.53658e-09	1.04574e-05	3.83742e-06	0.00166112	8.29196e-06	1.58447e-05	PLB1	0.000353094	1.76903e-11	0.000929244	0.00114071	7.82734e-07	0.927302	0.000911819	0.0179661	0.00066898	3.64009e-07	PLB1	2.61721e-09	0.356071	0.434688	0.205857	0.963588
LMCD1	0.842547	0.549646	0.00014903	0.194438	0.00169029	0.001495	4.82016e-05	0.000797554	0.0144394	0.000737992	LMCD1	0.00131941	0.00245275	0.00670822	0.00426383	0.341599	0.000828863	NA	0.00680337	0.0280387	0.0271306	LMCD1	0.00207606	0.387188	0.00983438	0.00241263	0.000581783	0.0173338	0.00109944	0.000237419	0.00152166	0.00134335	LMCD1	0.00218348	0.00377275	0.000894678	0.000392874	0.0137387	0.0744419	0.0107813	0.00860232	0.0939437	0.0354692	LMCD1	0.00338321	0.265896	0.419494	0.0986845	0.514849
AAT	0.0616005	0.0435314	9.53658e-09	0.0102314	2.85707e-11	0.000167859	1.00086e-09	1.24567e-06	3.64601e-05	0.000911819	AAT	0.00116184	2.21314e-08	4.27923e-06	9.38685e-08	0.130529	1.39717e-05	0.00680337	NA	3.99603e-07	3.15935e-07	AAT	5.09898e-08	0.263804	5.68703e-06	0.00102074	1.8335e-08	9.53658e-09	6.43929e-15	2.48337e-07	6.04489e-08	1.45567e-10	AAT	4.12717e-06	8.89377e-08	0.0626869	3.01226e-07	2.3564e-06	0.391308	1.31561e-10	0.206638	0.00556918	5.11699e-06	AAT	1.0881e-09	0.028407	0.206367	0.00660183	0.042259
VIL1	0.434823	0.720029	2.57588e-05	0.00487981	1.41873e-08	2.60711e-07	8.32471e-09	2.01735e-06	2.64315e-06	0.065034	VIL1	5.52362e-05	1.04361e-14	4.43714e-05	0.000418568	0.0206862	1.91829e-09	0.0280387	3.99603e-07	NA	7.81566e-11	VIL1	3.97995e-06	0.223696	8.32471e-09	0.00996526	3.04662e-09	2.21314e-08	2.48337e-07	0.00109944	1.04474e-07	6.01532e-07	VIL1	0.00010846	4.44089e-16	0.0105033	0.000271612	6.39361e-08	0.399624	4.31558e-05	0.0565685	0.0018747	6.33049e-12	VIL1	6.33049e-12	0.117789	0.632855	0.0822676	0.490047
NKRF	0.661865	0.984389	3.75078e-05	0.00371488	3.19186e-08	6.76352e-06	1.24567e-06	2.73211e-05	6.53476e-06	0.0504337	NKRF	1.96633e-05	1.18787e-10	3.96834e-05	0.00139236	0.0389273	1.38061e-11	0.0271306	3.15935e-07	7.81566e-11	NA	NKRF	1.7937e-05	0.150593	1.7924e-06	0.000877815	4.28845e-08	1.43065e-07	4.38286e-07	0.00178045	5.88922e-06	1.93972e-06	NKRF	0.000113987	1.07123e-11	0.0144394	0.0014429	1.43065e-07	0.288922	0.000145494	0.171539	0.000752509	2.42373e-09	NKRF	5.47597e-09	0.285198	0.96505	0.198359	0.683304
APPBP2	0.443296	0.474651	4.04528e-08	0.000813078	2.60711e-07	0.00111991	5.87893e-09	6.04489e-08	1.19525e-06	0.000296727	APPBP2	3.85821e-05	2.73637e-07	1.68621e-05	4.12717e-06	0.311867	1.44205e-05	0.00207606	5.09898e-08	3.97995e-06	1.7937e-05	APPBP2	NA	0.0939437	4.58859e-07	0.000455092	3.15935e-07	4.58859e-07	5.50088e-07	1.53567e-05	9.1656e-06	1.01201e-05	APPBP2	1.39717e-05	1.72256e-06	0.0393274	2.82924e-08	6.09779e-06	0.789773	6.01532e-07	0.0289711	0.00131941	3.34704e-05	APPBP2	3.8146e-08	0.0785614	0.592791	0.0239709	0.102618
PPEF2	0.86451	0.873365	0.177701	0.00241263	0.0916056	0.56776	0.322824	0.005733	0.0195148	0.157362	PPEF2	8.63967e-05	0.139777	0.618719	0.513982	0.175218	0.108919	0.387188	0.263804	0.223696	0.150593	PPEF2	0.0939437	NA	0.0381366	0.00193988	0.144034	0.121732	0.285489	0.23861	0.330257	0.294121	PPEF2	0.320982	0.156219	0.205258	0.334012	0.173986	0.587918	0.395454	0.113376	5.87893e-09	0.142961	PPEF2	0.265433	0.582578	0.60946	0.623849	0.471562
CAPRI	0.315665	0.414997	3.81434e-07	0.00233407	4.41219e-09	0.000197709	1.50616e-07	1.22409e-07	1.05478e-06	0.0461839	CAPRI	6.53476e-06	6.76615e-09	5.52362e-05	0.000226889	0.0443878	2.54428e-06	0.00983438	5.68703e-06	8.32471e-09	1.7924e-06	CAPRI	4.58859e-07	0.0381366	NA	0.00803627	1.46688e-06	1.61414e-08	6.31292e-06	0.00122726	8.53185e-07	2.74543e-06	CAPRI	1.73922e-05	5.09812e-09	0.047568	0.000171865	3.19078e-06	0.35317	0.00014903	0.124615	0.000171865	6.30847e-09	CAPRI	8.89377e-08	0.05709	0.66592	0.0318818	0.345051
CKAP2L	0.868915	0.497855	0.00152166	0.0125798	0.000877815	0.00803627	0.00343667	0.000184391	0.00218348	0.000132078	CKAP2L	8.01766e-06	0.00261896	0.034735	0.0127403	0.178952	0.000605628	0.00241263	0.00102074	0.00996526	0.000877815	CKAP2L	0.000455092	0.00193988	0.00803627	NA	0.00229562	0.0014429	0.000605628	0.00225771	0.0155454	0.00181141	CKAP2L	0.0286576	0.00207606	0.00426383	0.0135679	0.00945028	0.843715	0.00432885	0.0153564	1.48821e-05	0.00860232	CKAP2L	0.00312634	0.843088	0.309778	0.362893	0.640667
PKCE	0.205608	0.227892	1.05478e-06	0.0040737	5.09898e-08	2.85122e-06	6.29978e-11	1.40851e-06	7.99762e-05	0.0014429	PKCE	2.57588e-05	1.10001e-12	2.21934e-05	0.000125786	0.104594	9.53658e-09	0.000581783	1.8335e-08	3.04662e-09	4.28845e-08	PKCE	3.15935e-07	0.144034	1.46688e-06	0.00229562	NA	6.01532e-07	1.45567e-10	1.29797e-06	4.41219e-09	8.91208e-09	PKCE	1.39717e-05	1.77707e-10	0.0025347	4.76581e-06	6.57245e-07	0.608379	3.43674e-06	0.0159291	0.000797554	6.28836e-07	PKCE	1.38061e-11	0.0472855	0.769992	0.0194882	0.201474
C4BPA	0.0838602	0.183129	1.61414e-08	0.0112096	1.28697e-12	0.000401282	8.89377e-08	9.90438e-08	2.03938e-07	0.0161239	C4BPA	0.000237419	6.76034e-08	3.31286e-07	9.38685e-08	0.0529234	1.04574e-05	0.0173338	9.53658e-09	2.21314e-08	1.43065e-07	C4BPA	4.58859e-07	0.121732	1.61414e-08	0.0014429	6.01532e-07	NA	1.32926e-08	0.000128898	3.8146e-08	1.50616e-07	C4BPA	1.14667e-06	4.41219e-09	0.0480365	1.84969e-05	1.28976e-07	0.142961	4.38286e-07	0.513982	0.000983253	1.24491e-08	C4BPA	3.81434e-07	0.0789071	0.317031	0.0655751	0.15475
C1R	0.0228426	0.0254904	5.47597e-09	0.0118025	1.45567e-10	0.00010317	1.60911e-10	5.50088e-07	6.15001e-05	0.000175955	C1R	0.00066898	3.53871e-09	1.40851e-06	2.60711e-07	0.177701	3.83742e-06	0.00109944	6.43929e-15	2.48337e-07	4.38286e-07	C1R	5.50088e-07	0.285489	6.31292e-06	0.000605628	1.45567e-10	1.32926e-08	NA	1.32926e-08	1.96075e-10	2.64233e-14	C1R	5.50088e-07	3.59583e-08	0.00920121	1.50616e-07	6.86799e-07	0.410157	2.16147e-10	0.147288	0.00517675	7.24252e-06	C1R	1.18216e-09	0.00869591	0.344186	0.0017759	0.0206958
C1S	0.0177757	0.0168247	2.87134e-07	0.0296064	1.44205e-05	0.00473681	4.38286e-07	1.08045e-05	0.00116184	2.14312e-07	C1S	0.00338321	7.20702e-05	2.54428e-06	1.09987e-06	0.128535	0.00166112	0.000237419	2.48337e-07	0.00109944	0.00178045	C1S	1.53567e-05	0.23861	0.00122726	0.00225771	1.29797e-06	0.000128898	1.32926e-08	NA	1.43065e-07	6.04489e-08	C1S	5.50088e-07	0.0005257	0.00338321	4.81467e-08	0.000630315	0.832293	3.38843e-08	0.0621104	0.0103666	0.00197318	C1S	0.000119759	0.0108329	0.442395	0.00238706	0.0370055
C1QC	0.0200886	0.0349943	9.20005e-10	0.0245475	8.32471e-09	0.000303313	1.60911e-10	3.15935e-07	4.93862e-06	0.00122726	C1QC	0.00146875	2.07503e-09	2.50416e-08	2.03938e-07	0.0302528	8.29196e-06	0.00152166	6.04489e-08	1.04474e-07	5.88922e-06	C1QC	9.1656e-06	0.330257	8.53185e-07	0.0155454	4.41219e-09	3.8146e-08	1.96075e-10	1.43065e-07	NA	3.15814e-12	C1QC	2.07938e-08	6.76034e-08	0.00401194	1.35856e-07	1.8335e-08	0.420842	1.16145e-07	0.138727	0.012264	3.47302e-07	C1QC	8.89377e-08	0.00307767	0.88818	0.00269931	0.0921129
C3	0.0195346	0.0246002	1.24491e-08	0.0127403	2.82455e-09	0.000116841	1.00086e-09	3.07379e-06	9.09249e-05	0.000642983	C3	0.00116184	8.91208e-09	2.26719e-06	5.75295e-07	0.120782	1.58447e-05	0.00134335	1.45567e-10	6.01532e-07	1.93972e-06	C3	1.01201e-05	0.294121	2.74543e-06	0.00181141	8.91208e-09	1.50616e-07	2.64233e-14	6.04489e-08	3.15814e-12	NA	C3	6.28836e-07	8.4241e-08	0.0202109	4.58859e-07	8.1728e-07	0.543006	5.09812e-09	0.124615	0.00970493	2.74543e-06	C3	1.41873e-08	0.00677728	0.75603	0.00370686	0.0444296
C4	0.0385387	0.0520061	2.61721e-09	0.00803627	1.16145e-07	0.0153564	8.53185e-07	1.01135e-06	3.31172e-06	0.00241263	C4	0.00389079	4.43714e-05	1.77636e-15	8.53185e-07	0.151707	0.000353094	0.00218348	4.12717e-06	0.00010846	0.000113987	C4	1.39717e-05	0.320982	1.73922e-05	0.0286576	1.39717e-05	1.14667e-06	5.50088e-07	5.50088e-07	2.07938e-08	6.28836e-07	C4	NA	0.000105786	0.0179661	9.2926e-07	3.31172e-06	0.391308	6.31292e-06	0.481101	0.0211705	3.34704e-05	C4	0.00018013	0.00706983	0.938876	0.00975309	0.112631
C5	0.488722	0.629587	4.12717e-06	0.00349085	7.75759e-10	3.00563e-08	4.17469e-10	1.86476e-06	5.11699e-06	0.034013	C5	8.01766e-06	2.22045e-16	5.52362e-05	0.000171865	0.0192871	1.76903e-11	0.00377275	8.89377e-08	4.44089e-16	1.07123e-11	C5	1.72256e-06	0.156219	5.09812e-09	0.00207606	1.77707e-10	4.41219e-09	3.59583e-08	0.0005257	6.76034e-08	8.4241e-08	C5	0.000105786	NA	0.00860232	0.00010317	2.07938e-08	0.663435	3.44419e-05	0.0385303	0.000946955	5.05547e-11	C5	1.65645e-13	0.193889	0.718715	0.119292	0.572473
C6	0.968773	0.775311	0.0167199	0.142961	0.0271306	0.00327839	0.00502643	0.0014429	0.0146191	0.00111991	C6	0.00166112	0.00284013	0.0259568	0.127547	0.0751041	0.000929244	0.000894678	0.0626869	0.0105033	0.0144394	C6	0.0393274	0.205258	0.047568	0.00426383	0.0025347	0.0480365	0.00920121	0.00338321	0.00401194	0.0202109	C6	0.0179661	0.00860232	NA	0.0457296	0.0480365	0.287203	0.0680622	0.00680337	0.0139112	0.034735	C6	0.0216639	0.562421	0.351913	0.25566	0.959222
C8A	0.0289995	0.0243815	3.38843e-08	0.0190616	5.68703e-06	0.00590086	1.51359e-08	2.09775e-06	5.67469e-05	1.48821e-05	C8A	0.00459737	1.90722e-05	3.56594e-06	2.82455e-09	0.35317	0.00114071	0.000392874	3.01226e-07	0.000271612	0.0014429	C8A	2.82924e-08	0.334012	0.000171865	0.0135679	4.76581e-06	1.84969e-05	1.50616e-07	4.81467e-08	1.35856e-07	4.58859e-07	C8A	9.2926e-07	0.00010317	0.0457296	NA	1.48821e-05	0.875276	2.82455e-09	0.0923801	0.0405474	0.00105946	C8A	9.79257e-06	0.00110497	0.791064	0.00137624	0.0151729
C8B	0.0884776	0.263907	3.99603e-07	0.0118025	1.04474e-07	0.00166112	7.55109e-08	5.11699e-06	1.40851e-06	0.0326048	C8B	0.00105946	2.50416e-08	1.01135e-06	2.57588e-05	0.0354692	7.82734e-07	0.0137387	2.3564e-06	6.39361e-08	1.43065e-07	C8B	6.09779e-06	0.173986	3.19078e-06	0.00945028	6.57245e-07	1.28976e-07	6.86799e-07	0.000630315	1.8335e-08	8.1728e-07	C8B	3.31172e-06	2.07938e-08	0.0480365	1.48821e-05	NA	0.255754	4.82016e-05	0.226628	0.00837204	2.50416e-08	C8B	3.59583e-08	0.0255716	0.621113	0.0184816	0.241295
C8G	0.00184775	0.0625967	0.523572	0.843715	0.324673	0.260565	0.938911	0.616127	0.562769	0.712029	C8G	0.881036	0.626521	0.287203	0.414412	0.97671	0.927302	0.0744419	0.391308	0.399624	0.288922	C8G	0.789773	0.587918	0.35317	0.843715	0.608379	0.142961	0.410157	0.832293	0.420842	0.543006	C8G	0.391308	0.663435	0.287203	0.875276	0.255754	NA	0.285489	0.0107813	0.381053	0.302913	C8G	0.781335	0.0160249	0.0937417	0.0394869	0.0165243
C9	0.00246948	0.00568855	1.22409e-07	0.0265385	4.38286e-07	0.0025347	6.04489e-08	4.93862e-06	9.56604e-05	7.20702e-05	C9	0.00616038	4.27923e-06	1.53567e-05	9.53658e-09	0.322824	0.000911819	0.0107813	1.31561e-10	4.31558e-05	0.000145494	C9	6.01532e-07	0.395454	0.00014903	0.00432885	3.43674e-06	4.38286e-07	2.16147e-10	3.38843e-08	1.16145e-07	5.09812e-09	C9	6.31292e-06	3.44419e-05	0.0680622	2.82455e-09	4.82016e-05	0.285489	NA	0.290649	0.0259568	0.00065587	C9	3.19078e-06	0.00182347	0.195501	0.00103697	0.00246984
Gal.3	0.113008	0.190138	0.187878	0.0764419	0.301142	0.00312634	0.023465	0.0757707	0.265433	0.00792688	Gal.3	0.0095769	0.0219141	0.528399	0.490385	0.0686806	0.0179661	0.00860232	0.206638	0.0565685	0.171539	Gal.3	0.0289711	0.113376	0.124615	0.0153564	0.0159291	0.513982	0.147288	0.0621104	0.138727	0.124615	Gal.3	0.481101	0.0385303	0.00680337	0.0923801	0.226628	0.0107813	0.290649	NA	0.0430771	0.1029	Gal.3	0.0190616	0.7622	0.0678908	0.643494	0.38579
M2BP	0.629475	0.995539	0.00680337	0.000316869	0.000782287	0.0197446	0.00883786	1.73922e-05	0.00027771	0.0169225	M2BP	5.47597e-09	0.000983253	0.0494639	0.0826875	0.0471031	0.00066898	0.0939437	0.00556918	0.0018747	0.000752509	M2BP	0.00131941	5.87893e-09	0.000171865	1.48821e-05	0.000797554	0.000983253	0.00517675	0.0103666	0.012264	0.00970493	M2BP	0.0211705	0.000946955	0.0139112	0.0405474	0.00837204	0.381053	0.0259568	0.0430771	NA	0.00124976	M2BP	0.0043947	0.463238	0.431407	0.38402	0.79667
MASP2	0.39858	0.70954	6.53476e-06	0.023465	2.3546e-08	9.47448e-06	5.25875e-07	1.22979e-05	7.24252e-06	0.101226	MASP2	0.000310026	3.81074e-09	4.59841e-06	0.000160091	0.000983253	3.64009e-07	0.0354692	5.11699e-06	6.33049e-12	2.42373e-09	MASP2	3.34704e-05	0.142961	6.30847e-09	0.00860232	6.28836e-07	1.24491e-08	7.24252e-06	0.00197318	3.47302e-07	2.74543e-06	MASP2	3.34704e-05	5.05547e-11	0.034735	0.00105946	2.50416e-08	0.302913	0.00065587	0.1029	0.00124976	NA	MASP2	6.04489e-08	0.252975	0.507784	0.185209	0.860798
MBL2	0.4132	0.424923	1.72256e-06	0.00419964	1.09054e-08	3.99603e-07	4.81881e-12	3.97995e-06	3.44419e-05	0.0125798	MBL2	8.20681e-05	4.88498e-15	0.000163935	0.000128898	0.0878061	2.61721e-09	0.00338321	1.0881e-09	6.33049e-12	5.47597e-09	MBL2	3.8146e-08	0.265433	8.89377e-08	0.00312634	1.38061e-11	3.81434e-07	1.18216e-09	0.000119759	8.89377e-08	1.41873e-08	MBL2	0.00018013	1.65645e-13	0.0216639	9.79257e-06	3.59583e-08	0.781335	3.19078e-06	0.0190616	0.0043947	6.04489e-08	MBL2	NA	0.0712421	0.909866	0.0200665	0.185588
IL.1b	1.47063e-06	6.13181e-05	0.0125661	0.346327	0.0380606	0.87044	0.0239017	0.0214389	0.0718851	0.0629854	IL.1b	0.392465	0.0665588	0.0304885	0.0114859	0.753809	0.356071	0.265896	0.028407	0.117789	0.285198	IL.1b	0.0785614	0.582578	0.05709	0.843088	0.0472855	0.0789071	0.00869591	0.0108329	0.00307767	0.00677728	IL.1b	0.00706983	0.193889	0.562421	0.00110497	0.0255716	0.0160249	0.00182347	0.7622	0.463238	0.252975	IL.1b	0.0712421	NA	0.947382	3.1891e-09	1.09826e-05
IL.1ra	0.124047	0.0886602	0.668593	0.988347	0.524535	0.476235	0.880968	0.718715	0.963595	0.417347	IL.1ra	0.799534	0.714605	0.931615	0.365681	0.145953	0.434688	0.419494	0.206367	0.632855	0.96505	IL.1ra	0.592791	0.60946	0.66592	0.309778	0.769992	0.317031	0.344186	0.442395	0.88818	0.75603	IL.1ra	0.938876	0.718715	0.351913	0.791064	0.621113	0.0937417	0.195501	0.0678908	0.431407	0.507784	IL.1ra	0.909866	0.947382	NA	0.965771	0.101362
IL.2	0.000746295	0.00124663	0.00340233	0.493805	0.0237017	0.66071	0.00852938	0.0199497	0.148852	0.00785863	IL.2	0.337698	0.0281587	0.0294118	0.00698422	0.907006	0.205857	0.0986845	0.00660183	0.0822676	0.198359	IL.2	0.0239709	0.623849	0.0318818	0.362893	0.0194882	0.0655751	0.0017759	0.00238706	0.00269931	0.00370686	IL.2	0.00975309	0.119292	0.25566	0.00137624	0.0184816	0.0394869	0.00103697	0.643494	0.38402	0.185209	IL.2	0.0200665	3.1891e-09	0.965771	NA	1.11101e-06
IL.4	9.6779e-05	0.000331949	0.0574365	0.924344	0.170588	0.754592	0.108193	0.270808	0.732418	0.051223	IL.4	0.771349	0.342175	0.181122	0.0171328	0.100532	0.963588	0.514849	0.042259	0.490047	0.683304	IL.4	0.102618	0.471562	0.345051	0.640667	0.201474	0.15475	0.0206958	0.0370055	0.0921129	0.0444296	IL.4	0.112631	0.572473	0.959222	0.0151729	0.241295	0.0165243	0.00246984	0.38579	0.79667	0.860798	IL.4	0.185588	1.09826e-05	0.101362	1.11101e-06	NA
IL.5	9.81159e-05	0.00114185	0.0560173	0.834485	0.147211	0.913913	0.0937064	0.300019	0.772022	0.235129	IL.5	0.886345	0.186667	0.175873	0.0751668	0.841653	0.804527	0.691801	0.102262	0.244333	0.518255	IL.5	0.330129	0.770616	0.164332	0.776242	0.137571	0.139145	0.0415198	0.0684029	0.0341074	0.0337486	IL.5	0.140732	0.353131	0.734338	0.180897	0.150529	0.00315224	0.0195285	0.867554	0.853146	0.308056	IL.5	0.159056	0.000259655	0.503667	1.09172e-05	2.85843e-06
IL.6	0.00111553	0.00132351	0.00168592	0.965064	0.0241064	0.979616	0.0445643	0.0658752	0.209328	0.0170004	IL.6	0.953429	0.192365	0.00870433	2.07773e-05	0.991263	0.705155	0.28969	0.00679077	0.262897	0.35405	IL.6	0.0189236	0.806682	0.142346	0.417529	0.11789	0.0118595	0.00900254	0.00791279	0.0235681	0.0363646	IL.6	0.00824433	0.320887	0.786918	0.00195157	0.0946653	0.0218855	0.000508137	0.362893	0.826562	0.256457	IL.6	0.16723	0.00117539	0.0495135	0.000185081	6.88948e-06
IL.7	5.88469e-05	0.000677621	0.00417802	0.704639	0.0337899	0.711572	0.0148345	0.070963	0.283298	0.0301549	IL.7	0.65004	0.0519558	0.019529	0.00479438	0.803541	0.34014	0.194773	0.00866051	0.119035	0.190082	IL.7	0.0325414	0.97336	0.0739202	0.33628	0.0179543	0.0315008	0.00254055	0.00297079	0.00552646	0.00380548	IL.7	0.00933632	0.162372	0.633982	0.0102593	0.0199991	0.0112568	0.000490968	0.954136	0.588075	0.170244	IL.7	0.037766	8.75956e-05	0.30245	6.81563e-07	4.65779e-07
IL.8	7.24032e-07	5.30716e-05	0.0253208	0.673474	0.104667	0.580779	0.175502	0.0971837	0.209816	0.057342	IL.8	0.975202	0.358003	0.11948	0.00180733	0.59733	0.967912	0.695083	0.0546856	0.475547	0.640213	IL.8	0.14154	0.686951	0.321776	0.607614	0.32921	0.0734552	0.0378828	0.067128	0.0461347	0.061513	IL.8	0.061513	0.559443	0.924243	0.00442707	0.114382	0.0232679	0.00327557	0.214759	0.732069	0.631017	IL.8	0.333909	1.30158e-06	0.112123	7.86996e-05	3.67403e-06
IL.9	1.29428e-05	3.99031e-06	0.00136018	0.774952	0.0104149	0.362941	0.00211519	0.0218738	0.200323	0.0160085	IL.9	0.696408	0.0239937	0.0114246	0.000524442	0.968929	0.323078	0.0909822	0.00292969	0.0504977	0.242221	IL.9	0.026874	0.797833	0.0354913	0.584283	0.00798488	0.0132585	0.000420409	0.00121824	0.000503061	0.000944654	IL.9	0.00448681	0.0650754	0.330638	0.000438711	0.0106248	0.0583966	0.000150694	0.879081	0.688154	0.113953	IL.9	0.0127582	3.76977e-07	0.41933	7.34011e-09	7.00636e-08
IL.10	0.000434458	0.000538774	0.0107623	0.675568	0.128891	0.429782	0.101005	0.0981183	0.327319	0.00450272	IL.10	0.948872	0.33201	0.0186267	0.00200385	0.566176	0.992691	0.308957	0.0544377	0.525498	0.726041	IL.10	0.0463598	0.940121	0.156749	0.647499	0.227636	0.112283	0.0313209	0.0063575	0.0319998	0.0461306	IL.10	0.00852044	0.622499	0.69316	0.00157207	0.150529	0.0225785	0.00286289	0.608207	0.797432	0.591495	IL.10	0.330129	1.83764e-06	0.545428	8.45881e-08	1.73328e-07
IL.12.p70.	4.52134e-05	7.06422e-05	0.0499345	0.605036	0.218274	0.456636	0.211006	0.102784	0.472899	0.00238899	IL.12.p70.	0.807981	0.371623	0.0821467	0.0116426	0.458941	0.991056	0.456636	0.0660323	0.605036	0.727869	IL.12.p70.	0.0993816	0.427228	0.401024	0.523417	0.137395	0.203904	0.0336799	0.00562565	0.0691705	0.0928286	IL.12.p70.	0.0344136	0.759062	0.418392	0.00554261	0.30745	0.0170564	0.00670649	0.736337	0.379893	0.807981	IL.12.p70.	0.431684	8.83218e-06	0.118469	3.18406e-06	1.00063e-05
IL.13	0.000253859	0.000286747	0.0132526	0.833366	0.0547363	0.816104	0.0423235	0.0526616	0.324877	0.0351172	IL.13	0.659966	0.13424	0.13424	0.00210274	0.70901	0.778999	0.367657	0.0233696	0.186788	0.523854	IL.13	0.0231031	0.578703	0.044073	0.545989	0.0863747	0.0325939	0.0187124	0.0329453	0.0402141	0.044073	IL.13	0.0691787	0.241015	0.947053	0.00248799	0.125165	0.0137659	0.00167901	0.862298	0.398611	0.286997	IL.13	0.0925058	1.22664e-05	0.175657	2.4642e-06	1.05967e-07
IL.15	2.48445e-05	0.000497705	0.0439778	0.773322	0.156281	0.406311	0.215251	0.083178	0.284956	0.0717007	IL.15	0.797806	0.334651	0.164001	0.0290117	0.697033	0.971678	0.727816	0.0980554	0.461161	0.654444	IL.15	0.170741	0.348335	0.180885	0.650375	0.328886	0.20805	0.067842	0.066282	0.075725	0.0903872	IL.15	0.066282	0.68595	0.879663	0.0236502	0.142709	0.00207813	0.0142959	0.437196	0.446245	0.554583	IL.15	0.352305	7.28987e-09	0.502327	6.93641e-09	2.40079e-06
IL.17	9.97037e-05	0.00174574	0.0124807	0.528319	0.0711389	0.959245	0.0584102	0.0327411	0.175132	0.00167131	IL.17	0.393286	0.124538	0.047755	0.00728303	0.724308	0.594209	0.359931	0.0234351	0.223604	0.355026	IL.17	0.0390854	0.492635	0.0632125	0.218535	0.0829821	0.05896	0.0072325	0.00329699	0.00937157	0.00818828	IL.17	0.0215114	0.30638	0.287967	0.00244691	0.112401	0.0112641	0.00108623	0.882455	0.233225	0.34055	IL.17	0.126487	1.45813e-07	0.359648	3.50525e-08	1.22063e-07
Eotaxin	4.31553e-05	2.14566e-05	0.0435106	0.506845	0.104594	0.462804	0.145113	0.126564	0.267069	0.280388	Eotaxin	0.927302	0.257351	0.171539	0.0369746	0.427325	0.918606	0.892573	0.0514183	0.427325	0.62913	Eotaxin	0.193114	0.504477	0.177701	0.912813	0.228103	0.110686	0.0362157	0.0798657	0.0439474	0.0354692	Eotaxin	0.0621104	0.523572	0.580323	0.0471031	0.0791718	0.00996526	0.005733	0.288922	0.692989	0.623916	Eotaxin	0.203883	4.34117e-06	0.199529	3.22706e-06	9.0857e-06
FGF.basic	1.3674e-06	5.11637e-05	0.0554057	0.985437	0.130875	0.580176	0.257964	0.374788	0.889645	0.170153	FGF.basic	0.771435	0.38906	0.133914	0.0313388	0.883874	0.965057	0.859416	0.0825611	0.490216	0.590316	FGF.basic	0.453618	0.975245	0.282741	0.747736	0.198943	0.111879	0.0330525	0.0510734	0.0554057	0.0467794	FGF.basic	0.0895591	0.578914	0.967967	0.149875	0.268522	0.00020782	0.0208716	0.210636	0.686117	0.507866	FGF.basic	0.376808	4.11844e-05	0.0759705	1.09572e-05	3.27512e-07
G.CSF	0.00018749	0.00317475	0.0222359	0.59797	0.111879	0.793924	0.0763204	0.0723638	0.191618	0.00622532	G.CSF	0.627692	0.210636	0.0876758	0.0050063	0.290458	0.706463	0.387002	0.0290599	0.35787	0.415298	G.CSF	0.035023	0.802399	0.212041	0.246897	0.164765	0.0942028	0.015595	0.0164719	0.0357623	0.0209928	G.CSF	0.0484143	0.441378	0.744962	0.00140983	0.1079	0.0180229	0.000560792	0.702378	0.630304	0.596691	G.CSF	0.157195	1.33427e-07	0.276545	5.59692e-07	8.20103e-10
GM.CSF	5.47971e-05	0.000369921	0.0211534	0.955859	0.0697526	0.816069	0.0528668	0.0766672	0.448713	0.00699429	GM.CSF	0.665291	0.143698	0.103511	0.00684702	0.539717	0.68019	0.211934	0.0175965	0.264909	0.448713	GM.CSF	0.107852	0.868081	0.15032	0.220589	0.0720022	0.0627384	0.00329987	0.00324764	0.013658	0.00508059	GM.CSF	0.0484083	0.31183	0.329482	0.00941396	0.149202	0.0259945	0.000805635	0.735321	0.520125	0.454363	GM.CSF	0.114614	4.56429e-06	0.171842	4.54718e-08	2.50792e-10
IFN.g	0.697687	0.931985	0.508642	0.718506	0.790906	0.457674	0.210882	0.746112	0.614353	0.814978	IFN.g	0.717135	0.172768	0.398978	0.679088	0.724001	0.16912	0.272181	0.917046	0.199846	0.439828	IFN.g	0.475891	0.343806	0.255892	0.477042	0.428867	0.904003	0.591229	0.793729	0.223051	0.425608	IFN.g	0.357398	0.246428	0.37634	0.205314	0.0717467	0.883763	0.569739	0.285679	0.422362	0.382439	IFN.g	0.18726	0.0467283	1.18536e-05	0.0273156	0.262358
IP.10	7.21312e-06	0.000177429	0.0292874	0.781335	0.0939437	0.658112	0.0480365	0.103744	0.251001	0.0592894	IP.10	0.991265	0.153951	0.117964	0.0127403	0.368952	0.535679	0.552847	0.0256698	0.225159	0.460543	IP.10	0.186585	0.909918	0.427325	0.499758	0.121732	0.0711974	0.0157363	0.0211705	0.018181	0.0457296	IP.10	0.108919	0.301142	0.322824	0.0365936	0.0581892	0.0686806	0.00163239	0.930203	0.815223	0.425158	IP.10	0.116113	0.00126807	0.145411	0.000120725	0.000250222
MCP.1.MCAF.	7.34454e-06	0.000162531	0.0153113	0.640796	0.110541	0.930177	0.0926353	0.137523	0.501949	0.0676406	MCP.1.MCAF.	0.888201	0.246119	0.073338	0.0143073	0.27767	0.78547	0.404688	0.0695007	0.340455	0.675351	MCP.1.MCAF.	0.239186	0.809479	0.219163	0.617286	0.159498	0.10318	0.0363249	0.0216071	0.0270647	0.0685658	MCP.1.MCAF.	0.050827	0.454739	0.512625	0.0763204	0.0763204	0.0159799	0.0134421	0.889645	0.651355	0.302723	MCP.1.MCAF.	0.245342	0.000893249	0.349298	8.5535e-06	0.000323905
MIP.1a	2.94627e-05	0.000100512	0.0050063	0.39423	0.0239405	0.516208	0.00587818	0.0670292	0.240715	0.0368945	MIP.1a	0.655332	0.029697	0.0157865	0.00378566	0.988349	0.280198	0.270171	0.00562862	0.06612	0.193597	MIP.1a	0.0306736	0.782658	0.0759846	0.434778	0.00935566	0.0162736	0.0011136	0.00204841	0.00125421	0.00177136	MIP.1a	0.0128625	0.0800899	0.364781	0.00773737	0.0143962	0.0541029	0.000420104	0.830804	0.65666	0.154916	MIP.1a	0.0152177	0.000403324	0.258885	1.46202e-05	2.38485e-06
PDGF.bb	5.73757e-05	0.000211889	0.0393274	0.798235	0.105449	0.829443	0.0757707	0.247865	0.795412	0.072482	PDGF.bb	0.97671	0.13561	0.122687	0.0405474	0.872399	0.626521	0.682189	0.0204474	0.22079	0.319146	PDGF.bb	0.150593	0.803888	0.231073	0.401718	0.0452788	0.108044	0.0102314	0.0129024	0.0393274	0.0197446	PDGF.bb	0.0834046	0.302913	0.742287	0.107174	0.10206	0.00883786	0.00581642	0.875276	0.49272	0.27702	PDGF.bb	0.0848528	0.00261781	0.128303	2.52425e-05	1.27985e-05
MIP.1b	2.33063e-06	7.77376e-06	0.0418948	0.944115	0.196082	0.673464	0.14487	0.242568	0.700751	0.0132526	MIP.1b	0.528736	0.334323	0.0956909	0.00402393	0.79037	0.776163	0.844916	0.0325939	0.45332	0.759207	MIP.1b	0.181616	0.853599	0.426582	0.659966	0.18419	0.148173	0.0148416	0.0096873	0.024184	0.0174101	MIP.1b	0.0685501	0.60964	0.833366	0.00930392	0.149285	0.0267657	0.00265811	0.70901	0.964688	0.531185	MIP.1b	0.230324	9.25495e-06	0.155838	1.46803e-06	4.9859e-08
RANTES	1.62088e-05	1.35561e-06	0.00312634	0.915709	0.0110653	0.304691	0.0106415	0.0863199	0.376995	0.0644409	RANTES	0.74783	0.0312436	0.0286576	0.00322702	0.0923801	0.302913	0.324673	0.00241263	0.0699303	0.176457	RANTES	0.147288	0.860904	0.0448315	0.610957	0.0155454	0.0179661	0.00116184	0.00174995	0.000946955	0.00139236	RANTES	0.0195148	0.065034	0.410157	0.0226789	0.0283468	0.0549832	0.00163239	0.982531	0.401718	0.0668382	RANTES	0.023465	0.00135101	0.259476	3.57602e-05	0.00144027
TNF.a	7.40165e-05	0.00038956	0.00208332	0.298306	0.0182384	0.631612	0.00668328	0.00645089	0.0484143	0.0178095	TNF.a	0.250027	0.0211145	0.015595	0.0029906	0.889645	0.206457	0.134425	0.0138691	0.0525711	0.203018	TNF.a	0.0154054	0.52703	0.0136116	0.643429	0.0216071	0.0357623	0.00496941	0.00358573	0.00152704	0.00773737	TNF.a	0.00344847	0.105306	0.18835	0.000471203	0.0217317	0.029858	0.000589805	0.853678	0.315303	0.147125	TNF.a	0.0328778	4.74514e-11	0.943213	2.79234e-11	8.04494e-06
VEGF	0.000135174	0.000345577	0.0916056	0.565262	0.268711	0.605805	0.255754	0.17276	0.55038	0.00590086	VEGF	0.80106	0.420842	0.374975	0.0103666	0.408038	0.855167	0.815223	0.0457296	0.671449	0.846575	VEGF	0.0705617	0.349287	0.444876	0.376995	0.217909	0.164343	0.0443878	0.0211705	0.149486	0.117036	VEGF	0.228103	0.733995	0.895461	0.00709566	0.453794	0.0480365	0.00249344	0.728484	0.349287	0.988354	VEGF	0.335899	0.000231907	0.012521	0.000123728	2.1146e-06
[truncated: 25 more columns]
